# Supplementary material for: Unveiling the immunomodulatory shift: Epithelial-mesenchymal transition Alters immune mechanisms of amniotic epithelial cells
Source: iScience. 2023 Aug 9;26(9):107582. doi: 10.1016/j.isci.2023.107582 (PMC10481295; doi:10.1016/j.isci.2023.107582)
Supplement: Table S2. DEGs of the study, related to Figure 1 — List of over-expressed and under-expressed DEGs of the three pairwise comparisons. First sheet: LPS-eAECs vs. eAECs. Second sheet: LPS-mAECs vs. mAECs. Third sheet: LPS-mAECs vs. LPS-eAECs. [file mmc2.xlsx]

## Sheet: LPS-eAECs vs eAECs_degs
TABLE S2
LPS-eAECs vs eAECs_DEGs
ID_ENSEMBL	GENE_NAME	GENE_DESCRIPTION	logFC	logCPM	p-value
ENSOARG00000006149	EEF1A1	elongation factor 1-alpha 1	6.4226	3.45	0
ENSOARG00000012021	IL6	interleukin 6	5.6023	2.863	0
ENSOARG00000002677	HNRNPA1L2	heterogeneous nuclear ribonucleoprotein A1-like	5.4039	2.7631	0.0001
ENSOARG00000009669	HMGN1	-	5.364	2.7119	0.0001
ENSOARG00000020259	RPL35A	ribosomal protein L35a	5.3141	2.7108	0.0002
ENSOARG00000009438	APOE	apolipoprotein E	5.1494	2.6003	0.0003
ENSOARG00000016519	-	-	5.0503	2.5415	0.0004
ENSOARG00000003341	IFI6	interferon alpha inducible protein 6	5.0293	2.5422	0.0006
ENSOARG00000003782	B2M	beta-2-microglobulin	4.9231	2.4806	0.0007
ENSOARG00000016160	-	-	4.6377	3.4813	0
ENSOARG00000016010	-	-	4.6327	2.3494	0.0024
ENSOARG00000010814	-	-	4.6099	2.3496	0.0032
ENSOARG00000025176	CLNS	calmodulin-alpha	4.598	2.3491	0.0029
ENSOARG00000018579	CCDC146	coiled-coil domain containing 146	4.581	2.3492	0.0041
ENSOARG00000016980	ZCWPW1	zinc finger CW-type and PWWP domain containing 1	4.5528	3.6042	0
ENSOARG00000019781	ANXA4	annexin A4	4.509	2.3493	0.0057
ENSOARG00000007233	ISG15	ISG15 ubiquitin like modifier	4.4835	2.2784	0.0038
ENSOARG00000007075	OGFOD2	2-oxoglutarate and iron dependent oxygenase domain containing 2	4.4423	2.278	0.005
ENSOARG00000006699	PSMD14	proteasome 26S subunit, non-ATPase 14	4.3048	2.2046	0.0062
ENSOARG00000006798	DSC2	desmocollin 2	4.2999	2.2045	0.0063
ENSOARG00000006187	MAPKAPK2	MAPK activated protein kinase 2	4.2999	2.2045	0.0063
ENSOARG00000002826	-	-	4.2948	2.2792	0.0138
ENSOARG00000016999	DNTTIP2	deoxynucleotidyltransferase terminal interacting protein 2	4.2924	2.2044	0.0068
ENSOARG00000003654	SMAD2	SMAD family member 2	4.2482	2.205	0.0091
ENSOARG00000016593	ARRDC3	arrestin domain containing 3	4.2353	2.2046	0.0101
ENSOARG00000013049	SLC35A1	solute carrier family 35 member A1	4.2314	2.2047	0.0091
ENSOARG00000015862	SLC9A3	solute carrier family 9 member A3	4.2314	2.2047	0.0091
ENSOARG00000012713	ZRSR2	zinc finger CCCH-type, RNA binding motif and serine/arginine rich 2	4.2193	2.205	0.0103
ENSOARG00000005958	SRBD1	S1 RNA binding domain 1	4.2101	2.2039	0.0105
ENSOARG00000001499	COQ8A	coenzyme Q8A	4.0827	2.1267	0.0113
ENSOARG00000014314	SFSWAP	splicing factor SWAP	4.0541	2.1267	0.0132
ENSOARG00000008730	FH	fumarate hydratase	4.0541	2.1267	0.0132
ENSOARG00000018781	-	-	4.0446	2.1263	0.0143
ENSOARG00000005246	SAMD14	sterile alpha motif domain containing 14	4.0372	2.1266	0.0135
ENSOARG00000007768	HUWE1	HECT, UBA and WWE domain containing E3 ubiquitin protein ligase 1	4.0247	2.1262	0.0147
ENSOARG00000014712	KIDINS220	kinase D interacting substrate 220	4.0198	2.1269	0.0154
ENSOARG00000000941	-	-	4.009	2.126	0.0157
ENSOARG00000000909	THOC6	THO complex 6	3.9836	2.1269	0.0186
ENSOARG00000014137	MAT2B	methionine adenosyltransferase 2B	3.961	2.1269	0.0191
ENSOARG00000012486	-	-	3.958	3.0021	0.0002
ENSOARG00000015051	BCAS1	breast carcinoma amplified sequence 1	3.8897	2.127	0.0275
ENSOARG00000014721	DPH1	diphthamide biosynthesis 1	3.8897	2.127	0.0275
ENSOARG00000019983	NDUFS5	NADH:ubiquinone oxidoreductase subunit S5	3.8422	2.0441	0.0187
ENSOARG00000008207	-	-	3.8422	2.0441	0.0187
ENSOARG00000017174	SLAIN2	SLAIN motif family member 2	3.8422	2.0441	0.0187
ENSOARG00000009936	-	-	3.8363	2.0439	0.0188
ENSOARG00000006293	-	-	3.8363	2.0439	0.0188
ENSOARG00000003264	TIMP2	TIMP metallopeptidase inhibitor 2	3.8238	2.0441	0.0204
ENSOARG00000003352	NFIL3	nuclear factor, interleukin 3 regulated	3.8238	2.0441	0.0204
ENSOARG00000008474	ZNF367	zinc finger protein 367	3.8108	2.0441	0.0207
ENSOARG00000016889	TSC22D4	TSC22 domain family member 4	3.8108	2.0441	0.0207
ENSOARG00000006997	HMGN3	high mobility group nucleosomal binding domain 3	3.8108	2.0441	0.0207
ENSOARG00000017943	EP300	E1A binding protein p300	3.7935	2.0439	0.0237
ENSOARG00000014528	-	ubiquitin specific peptidase 16	3.7911	2.0443	0.0237
ENSOARG00000012502	GPR161	G protein-coupled receptor 161	3.7883	2.0437	0.0239
ENSOARG00000000495	CCNK	cyclin K	3.772	2.0436	0.0244
ENSOARG00000002966	-	phosphatidylethanolamine binding protein 1	3.7711	2.0438	0.0244
ENSOARG00000011172	MAP3K19	mitogen-activated protein kinase kinase kinase 19	3.7711	2.0438	0.0244
ENSOARG00000019914	PNO1	partner of NOB1 homolog	3.7711	2.0438	0.0244
ENSOARG00000008936	KDM5C	lysine demethylase 5C	3.7487	2.0441	0.0278
ENSOARG00000010899	MRPS11	mitochondrial ribosomal protein S11	3.7474	2.0444	0.0278
ENSOARG00000005507	WDR87	WD repeat domain 87	3.7474	2.0444	0.0278
ENSOARG00000010772	ILRUN	inflammation and lipid regulator with UBA-like and NBR1-like domains	3.7474	2.0444	0.0278
ENSOARG00000012306	FAM118B	family with sequence similarity 118 member B	3.7474	2.0444	0.0278
ENSOARG00000016220	COPZ1	coatomer protein complex subunit zeta 1	3.7474	2.0444	0.0278
ENSOARG00000016533	USP53	ubiquitin specific peptidase 53	3.7474	2.0444	0.0278
ENSOARG00000004807	ADGRE1	adhesion G protein-coupled receptor E1	3.728	2.0443	0.0284
ENSOARG00000002323	-	-	3.7199	2.0441	0.0288
ENSOARG00000002131	CAND1	cullin associated and neddylation dissociated 1	3.7199	2.0441	0.0288
ENSOARG00000005081	-	-	3.7199	2.0441	0.0288
ENSOARG00000012740	ZFAND5	zinc finger AN1-type containing 5	3.6386	2.0444	0.04
ENSOARG00000018481	RBM48	RNA binding motif protein 48	3.6386	2.0444	0.04
ENSOARG00000008675	-	interferon beta-2-like	3.6386	2.0444	0.04
ENSOARG00000019583	-	-	3.6386	2.0444	0.04
ENSOARG00000005862	LRBA	LPS responsive beige-like anchor protein	3.6386	2.0444	0.04
ENSOARG00000013504	-	-	3.6068	2.0432	0.0416
ENSOARG00000018884	TUBA1B	tubulin alpha 1b	3.6016	2.0443	0.0417
ENSOARG00000011245	NAPA	NSF attachment protein alpha	3.6016	2.0443	0.0417
ENSOARG00000011772	MRPL54	mitochondrial ribosomal protein L54	3.6016	2.0443	0.0417
ENSOARG00000013004	ABCC2	ATP binding cassette subfamily C member 2	3.5515	2.765	0.0018
ENSOARG00000006919	KIF2A	kinesin family member 2A	3.5448	1.9565	0.0321
ENSOARG00000017682	RTL5	retrotransposon Gag like 5	3.5448	1.9565	0.0321
ENSOARG00000005885	P3H3	prolyl 3-hydroxylase 3	3.5448	1.9565	0.0321
ENSOARG00000013198	UCHL1	ubiquitin C-terminal hydrolase L1	3.5448	1.9565	0.0321
ENSOARG00000001242	-	-	3.5397	2.8161	0.002
ENSOARG00000001916	LIN54	lin-54 DREAM MuvB core complex component	3.5381	1.9563	0.0324
ENSOARG00000009366	ASTE1	asteroid homolog 1	3.5381	1.9563	0.0324
ENSOARG00000017477	CYP51A1	cytochrome P450 family 51 subfamily A member 1	3.5381	1.9563	0.0324
ENSOARG00000006144	TRAPPC13	trafficking protein particle complex 13	3.5381	1.9563	0.0324
ENSOARG00000000543	-	-	3.5369	1.9565	0.0325
ENSOARG00000020204	CMAS	cytidine monophosphate N-acetylneuraminic acid synthetase	3.5369	1.9565	0.0325
ENSOARG00000008227	CETN2	centrin 2	3.5369	1.9565	0.0325
ENSOARG00000000668	ARRDC1	arrestin domain containing 1	3.5034	1.9563	0.0375
ENSOARG00000017843	RBX1	ring-box 1	3.5034	1.9563	0.0375
ENSOARG00000018487	CTSW	cathepsin W	3.5034	1.9563	0.0375
ENSOARG00000010405	BMP1	bone morphogenetic protein 1	3.5034	1.9563	0.0375
ENSOARG00000004502	GPI	glucose-6-phosphate isomerase	3.5034	1.9563	0.0375
ENSOARG00000014701	-	-	3.5034	1.9563	0.0375
ENSOARG00000018336	TMBIM6	transmembrane BAX inhibitor motif containing 6	3.5034	1.9563	0.0375
ENSOARG00000002195	RNMT	RNA guanine-7 methyltransferase	3.5034	1.9563	0.0375
ENSOARG00000004426	-	-	3.5034	1.9563	0.0375
ENSOARG00000007688	-	-	3.5008	1.9568	0.0375
ENSOARG00000009501	MPHOSPH6	M-phase phosphoprotein 6	3.5008	1.9568	0.0375
ENSOARG00000018212	CHD1	chromodomain helicase DNA binding protein 1	3.5008	1.9568	0.0375
ENSOARG00000019928	AP4B1	adaptor related protein complex 4 subunit beta 1	3.5008	1.9568	0.0375
ENSOARG00000009673	FMR1	FMRP translational regulator 1	3.5008	1.9568	0.0375
ENSOARG00000017034	STK17A	serine/threonine kinase 17a	3.5008	1.9568	0.0375
ENSOARG00000019020	NPTN	neuroplastin	3.5008	1.9568	0.0375
ENSOARG00000009963	-	serum amyloid A protein-like	3.4893	6.2885	0
ENSOARG00000020018	SHANK3	SH3 and multiple ankyrin repeat domains 3	3.4848	1.9563	0.0384
ENSOARG00000002321	-	-	3.4848	1.9563	0.0384
ENSOARG00000008211	-	-	3.4737	1.9566	0.0411
ENSOARG00000013365	USP11	ubiquitin specific peptidase 11	3.4737	1.9566	0.0411
ENSOARG00000004119	MYCBPAP	MYCBP associated protein	3.4737	1.9566	0.0411
ENSOARG00000009434	NPRL2	NPR2 like, GATOR1 complex subunit	3.4737	1.9566	0.0411
ENSOARG00000016059	ABI1	abl interactor 1	3.4722	1.9568	0.0411
ENSOARG00000019288	ASB8	ankyrin repeat and SOCS box containing 8	3.4722	1.9568	0.0411
ENSOARG00000013136	PITRM1	pitrilysin metallopeptidase 1	3.4722	1.9568	0.0411
ENSOARG00000018007	SLC24A1	solute carrier family 24 member 1	3.4722	1.9568	0.0411
ENSOARG00000007033	HMGCL	3-hydroxy-3-methylglutaryl-CoA lyase	3.4722	1.9568	0.0411
ENSOARG00000021027	MYEF2	myelin expression factor 2	3.4606	1.9561	0.0417
ENSOARG00000020174	XPO1	exportin 1	3.4606	1.9561	0.0417
ENSOARG00000007344	ABCA1	ATP binding cassette subfamily A member 1	3.4569	1.9567	0.0418
ENSOARG00000017005	POLR1D	RNA polymerase I and III subunit D	3.4569	1.9567	0.0418
ENSOARG00000008990	GKAP1	G kinase anchoring protein 1	3.4569	1.9567	0.0418
ENSOARG00000015763	USO1	USO1 vesicle transport factor	3.4569	1.9567	0.0418
ENSOARG00000001974	RNF130	ring finger protein 130	3.4569	1.9567	0.0418
ENSOARG00000004505	PRKAG2	protein kinase AMP-activated non-catalytic subunit gamma 2	3.4569	1.9567	0.0418
ENSOARG00000020702	GNG2	G protein subunit gamma 2	3.4498	1.9561	0.0423
ENSOARG00000005626	RHOQ	ras homolog family member Q	3.4498	1.9561	0.0423
ENSOARG00000004747	-	gon-4 like	3.4498	1.9561	0.0423
ENSOARG00000010930	CDCP1	CUB domain containing protein 1	3.4498	1.9561	0.0423
ENSOARG00000021078	GCH1	GTP cyclohydrolase 1	3.4477	1.9565	0.0424
ENSOARG00000005281	CAPNS1	calpain small subunit 1	3.4477	1.9565	0.0424
ENSOARG00000014821	TCF25	transcription factor 25	3.4477	1.9565	0.0424
ENSOARG00000001777	-	RAB13, member RAS oncogene family	3.4477	1.9565	0.0424
ENSOARG00000018803	PGK1	phosphoglycerate kinase 1	3.4477	1.9565	0.0424
ENSOARG00000007169	KLF4	Kruppel like factor 4	3.4477	1.9565	0.0424
ENSOARG00000005184	PIK3C3	phosphatidylinositol 3-kinase catalytic subunit type 3	3.4477	1.9565	0.0424
ENSOARG00000000971	ANKRD12	ankyrin repeat domain 12	3.4477	1.9565	0.0424
ENSOARG00000016007	UBE2L3	ubiquitin conjugating enzyme E2 L3	3.3986	2.7643	0.0022
ENSOARG00000006985	CTSA	cathepsin A	3.2025	3.2807	0.0017
ENSOARG00000005681	-	ribosomal protein L7	3.1615	2.6014	0.0083
ENSOARG00000004667	-	60S ribosomal protein L6	3.121	3.9354	0
ENSOARG00000003640	BRD4	bromodomain containing 4	3.1086	2.5418	0.0097
ENSOARG00000014074	UPB1	beta-ureidopropionase 1	2.9928	3.0849	0.0016
ENSOARG00000004985	HNRNPU	heterogeneous nuclear ribonucleoprotein U	2.8987	2.8637	0.0031
ENSOARG00000021079	S100A11	S100 calcium binding protein A11	2.8363	2.4161	0.0188
ENSOARG00000007337	MTCH2	mitochondrial carrier 2	2.8304	2.4165	0.0282
ENSOARG00000000096	BCLAF1	BCL2 associated transcription factor 1	2.8303	2.4806	0.0203
ENSOARG00000005257	GZF1	GDNF inducible zinc finger protein 1	2.7917	2.416	0.0236
ENSOARG00000000712	BRWD3	bromodomain and WD repeat domain containing 3	2.7876	2.4168	0.0325
ENSOARG00000006957	PSAP	prosaposin	2.7295	2.4165	0.0421
ENSOARG00000003064	DYNC1H1	dynein cytoplasmic 1 heavy chain 1	2.6646	2.3492	0.0354
ENSOARG00000002906	SSB	small RNA binding exonuclease protection factor La	2.5912	2.7122	0.018
ENSOARG00000012687	IPO7	importin 7	2.5859	2.8143	0.01
ENSOARG00000017055	WDR41	WD repeat domain 41	2.565	2.9575	0.0061
ENSOARG00000014935	-	-	2.5628	2.3487	0.0407
ENSOARG00000010124	MYO1D	myosin ID	2.5321	2.349	0.0453
ENSOARG00000001174	-	-	2.5238	2.6575	0.0158
ENSOARG00000021166	EIF2S1	eukaryotic translation initiation factor 2 subunit alpha	2.4804	2.7121	0.0152
ENSOARG00000007929	GPX3	glutathione peroxidase 3	2.4348	2.6574	0.0176
ENSOARG00000021077	S100A10	protein S100-A10	2.4177	2.7117	0.0199
ENSOARG00000003188	CREB3L1	cAMP responsive element binding protein 3 like 1	2.4151	2.601	0.0258
ENSOARG00000007502	NFKBIA	NFKB inhibitor alpha	2.396	3.4499	0.0014
ENSOARG00000011756	HSPH1	heat shock protein family H (Hsp110) member 1	2.3572	2.8633	0.0115
ENSOARG00000013860	-	ras homolog family member A	2.3476	2.6573	0.0275
ENSOARG00000008841	CHMP4B	charged multivesicular body protein 4B	2.3242	3.2433	0.0046
ENSOARG00000013126	RPS21	ribosomal protein S21	2.319	2.9107	0.0105
ENSOARG00000014559	LAMB2	laminin subunit beta 2	2.298	2.5416	0.0323
ENSOARG00000005357	-	-	2.2615	2.542	0.0443
ENSOARG00000009371	ATP1B1	ATPase Na+/K+ transporting subunit beta 1	2.2532	2.8631	0.0179
ENSOARG00000019765	TEP1	telomerase associated protein 1	2.251	2.8141	0.0192
ENSOARG00000014098	ATAD1	ATPase family AAA domain containing 1	2.2261	3.0858	0.0082
ENSOARG00000017033	-	eukaryotic translation initiation factor 2 subunit gamma	2.1822	2.7648	0.0306
ENSOARG00000002046	USP9X	ubiquitin specific peptidase 9 X-linked	2.1549	2.8153	0.023
ENSOARG00000002811	CCNL1	cyclin L1	2.1312	3.0453	0.0132
ENSOARG00000016699	IGFBP6	insulin like growth factor binding protein 6	2.1188	2.8152	0.0277
ENSOARG00000016353	-	60S ribosomal protein L17	2.0926	3.5423	0.0024
ENSOARG00000014347	H1-10	histone H1x	2.0741	2.764	0.0285
ENSOARG00000020231	-	-	2.0725	3.1289	0.0397
ENSOARG00000018493	GPC1	glypican 1	2.0673	3.045	0.0141
ENSOARG00000008800	-	-	2.0581	3.2061	0.0116
ENSOARG00000010399	PANX3	pannexin 3	2.0131	3.0861	0.0171
ENSOARG00000006118	-	-	1.9917	2.6569	0.0474
ENSOARG00000004122	RAB24	RAB24, member RAS oncogene family	1.9891	2.6575	0.0465
ENSOARG00000000683	PTP4A2	protein tyrosine phosphatase 4A2	1.9891	2.6575	0.0465
ENSOARG00000019495	-	-	1.9881	2.6577	0.0495
ENSOARG00000005380	PDLIM7	PDZ and LIM domain 7	1.9711	2.7118	0.0409
ENSOARG00000007968	SEC24C	SEC24 homolog C, COPII coat complex component	1.9704	2.8149	0.0395
ENSOARG00000004419	TCAIM	T cell activation inhibitor, mitochondrial	1.9439	2.7123	0.0495
ENSOARG00000015095	EIF3G	eukaryotic translation initiation factor 3 subunit G	1.9386	3.166	0.0131
ENSOARG00000006212	CRABP2	cellular retinoic acid binding protein 2	1.9279	2.9557	0.0279
ENSOARG00000003021	ACTB	actin beta	1.9171	3.5112	0.005
ENSOARG00000019644	-	-	1.9116	3.418	0.0125
ENSOARG00000002616	NELFE	negative elongation factor complex member E	1.9052	3.1666	0.0179
ENSOARG00000016931	-	matrin 3	1.9051	2.7648	0.0476
ENSOARG00000013524	-	heat shock protein family A (Hsp70) member 4	1.9031	3.2438	0.0153
ENSOARG00000005791	ACTN4	actinin alpha 4	1.8861	2.9111	0.0398
ENSOARG00000001302	TUBGCP2	tubulin gamma complex associated protein 2	1.8783	3.5125	0.0093
ENSOARG00000019889	-	-	1.8643	2.9111	0.0353
ENSOARG00000017556	NOLC1	nucleolar and coiled-body phosphoprotein 1	1.8522	2.9569	0.0334
ENSOARG00000013395	-	-	1.8472	3.0872	0.0251
ENSOARG00000009633	ANGEL2	angel homolog 2	1.828	3.0451	0.0383
ENSOARG00000015081	TGFBI	transforming growth factor beta induced	1.8202	3.243	0.0173
ENSOARG00000009703	-	-	1.8138	3.2044	0.0176
ENSOARG00000018809	CD44	CD44 molecule (Indian blood group)	1.8015	4.2813	0.0006
ENSOARG00000015110	-	-	1.7876	3.3485	0.0136
ENSOARG00000014463	WWC1	WW and C2 domain containing 1	1.7832	3.1671	0.0235
ENSOARG00000001619	MLH3	acylphosphatase 1	1.779	3.0012	0.0346
ENSOARG00000015587	-	-	1.7739	3.4813	0.0146
ENSOARG00000011154	-	-	1.7718	3.6283	0.0105
ENSOARG00000014035	ELF2	E74 like ETS transcription factor 2	1.7662	4.4974	0.0002
ENSOARG00000002751	PBRM1	polybromo 1	1.7483	3.2789	0.0181
ENSOARG00000006200	NES	nestin	1.7307	3.1258	0.0328
ENSOARG00000014339	FTH1	ferritin heavy chain 1	1.7101	6.0698	0
ENSOARG00000009966	MORF4L2	mortality factor 4 like 2	1.705	3.0861	0.0436
ENSOARG00000004114	-	-	1.6972	3.0009	0.0416
ENSOARG00000012370	-	putative dimethylaniline monooxygenase	1.6928	5.036	0
ENSOARG00000018612	NXPE3	neurexophilin and PC-esterase domain family member 3	1.6856	4.0658	0.0022
ENSOARG00000003957	-	-	1.6738	4.867	0.0002
ENSOARG00000012610	-	-	1.671	3.6579	0.0079
ENSOARG00000015250	-	farnesyl-diphosphate farnesyltransferase 1	1.6551	3.086	0.042
ENSOARG00000004399	UBB	ubiquitin B	1.6548	4.6878	0.0002
ENSOARG00000004790	MMP13	matrix metallopeptidase 13	1.6536	5.231	0.0003
ENSOARG00000017870	HDLBP	high density lipoprotein binding protein	1.6455	3.4804	0.0155
ENSOARG00000006140	SLC26A2	solute carrier family 26 member 2	1.6227	3.5719	0.0118
ENSOARG00000017147	NCOR1	nuclear receptor corepressor 1	1.6221	3.0013	0.0487
ENSOARG00000005764	-	stathmin 1	1.6151	3.2794	0.0271
ENSOARG00000020413	SERPINE2	serpin family E member 2	1.6063	3.5431	0.0168
ENSOARG00000016051	-	-	1.5983	3.1672	0.0385
ENSOARG00000020961	MARCKSL1	MARCKS like 1	1.5327	4.2606	0.0025
ENSOARG00000011320	-	60S ribosomal protein L12	1.513	4.1066	0.0059
ENSOARG00000013157	TIMP1	TIMP metallopeptidase inhibitor 1	1.5114	4.5459	0.0046
ENSOARG00000013571	RPS17	ribosomal protein S17	1.5103	4.1472	0.0038
ENSOARG00000015568	SDCBP	syndecan binding protein	1.4915	3.3151	0.0367
ENSOARG00000002752	-	-	1.4729	3.6869	0.0282
ENSOARG00000006905	WBP4	WW domain binding protein 4	1.4673	3.3494	0.0402
ENSOARG00000015368	RAN	RAN, member RAS oncogene family	1.4494	4.3846	0.003
ENSOARG00000016355	CCDC112	coiled-coil domain containing 112	1.4381	3.2785	0.0464
ENSOARG00000008158	PRPF40A	pre-mRNA processing factor 40 homolog A	1.4227	3.4172	0.0394
ENSOARG00000020280	-	-	1.4016	3.8401	0.018
ENSOARG00000015264	SLC16A6	solute carrier family 16 member 6	1.394	4.0221	0.012
ENSOARG00000014949	RPL32	ribosomal protein L32	1.3265	5.0661	0.0004
ENSOARG00000009343	HSP90AB1	heat shock protein 90 alpha family class B member 1	1.326	4.9605	0.0008
ENSOARG00000013400	EIF5B	eukaryotic translation initiation factor 5B	1.3188	4.6583	0.0025
ENSOARG00000003553	-	-	1.3133	4.6888	0.0032
ENSOARG00000021015	CLEC7A	C-type lectin domain containing 7A	1.304	6.185	0
ENSOARG00000014002	-	-	1.2958	3.6588	0.0436
ENSOARG00000011605	-	60S ribosomal protein L9	1.293	3.6858	0.0355
ENSOARG00000005549	-	ribosomal protein S3A	1.2818	4.0438	0.0288
ENSOARG00000014573	LIPM	lipase family member M	1.281	4.1481	0.0156
ENSOARG00000017679	-	-	1.2741	4.4321	0.0076
ENSOARG00000001170	LTBP2	latent transforming growth factor beta binding protein 2	1.2674	6.2726	0
ENSOARG00000019219	PSME1	proteasome activator subunit 1	1.2658	3.8157	0.0321
ENSOARG00000002624	-	ribosomal protein S27a	1.2524	3.7111	0.0409
ENSOARG00000007364	ZMYND15	zinc finger MYND-type containing 15	1.2483	5.8703	0.0001
ENSOARG00000012672	ANXA1	annexin A1	1.2246	4.3169	0.0182
ENSOARG00000008616	PNN	pinin, desmosome associated protein	1.2136	3.6851	0.0459
ENSOARG00000017765	ST3GAL6	ST3 beta-galactoside alpha-2,3-sialyltransferase 6	1.2049	4.7545	0.0089
ENSOARG00000000456	CTTN	cortactin	1.2002	4.3346	0.0151
ENSOARG00000000157	DRAP1	DR1 associated protein 1	1.1899	4.685	0.0058
ENSOARG00000003814	MATN2	matrilin 2	1.1721	5.2593	0.001
ENSOARG00000012205	-	-	1.1621	4.3676	0.0175
ENSOARG00000014242	-	ribosomal protein S6	1.1456	4.2613	0.0223
ENSOARG00000020709	-	nucleolin	1.1433	3.8648	0.0458
ENSOARG00000009870	CALR	calreticulin	1.1037	3.9114	0.0477
ENSOARG00000020723	PTMA	prothymosin alpha	1.0931	4.4658	0.0175
ENSOARG00000006202	CST3	cystatin C	1.0862	4.1277	0.0405
ENSOARG00000004448	ASH1L	ASH1 like histone lysine methyltransferase	1.0699	5.3539	0.0021
ENSOARG00000018899	-	pre-mRNA processing factor 38B	1.0694	5.6185	0.0005
ENSOARG00000010582	-	ribosomal protein L19	1.0515	4.3308	0.0335
ENSOARG00000008494	-	-	1.0058	5.2531	0.0041
ENSOARG00000017435	RRP8	ribosomal RNA processing 8	-1.0098	4.3494	0.0354
ENSOARG00000012569	PRAME	preferentially expressed antigen in melanoma	-1.0993	4.7501	0.0081
ENSOARG00000007374	SPHK1	sphingosine kinase 1	-1.1309	4.2007	0.0387
ENSOARG00000009363	-	glutaredoxin 2	-1.1326	3.9105	0.0495
ENSOARG00000013881	RTL1	retrotransposon Gag like 1	-1.3462	3.4487	0.0468
ENSOARG00000007706	-	-	-1.3866	3.8629	0.0194
ENSOARG00000016627	-	-	-1.4024	3.4806	0.0395
ENSOARG00000001607	HSPBP1	HSPA (Hsp70) binding protein 1	-1.4275	3.5719	0.0287
ENSOARG00000016752	CERT1	ceramide transporter 1	-1.4604	3.2423	0.0494
ENSOARG00000021115	-	-	-1.4791	3.3132	0.0413
ENSOARG00000000759	KLF17	Kruppel like factor 17	-1.4978	3.5713	0.0209
ENSOARG00000005245	-	-	-1.5026	4.0204	0.0072
ENSOARG00000013469	PRMT2	protein arginine methyltransferase 2	-1.6355	3.279	0.0275
ENSOARG00000011930	NRM	nurim	-1.7045	3.5099	0.0107
ENSOARG00000013168	IFNGR2	interferon gamma receptor 2	-1.7103	3.2783	0.0208
ENSOARG00000001768	-	-	-1.7833	3.2788	0.017
ENSOARG00000014072	SIM2	SIM bHLH transcription factor 2	-1.7873	2.9548	0.0439
ENSOARG00000005381	TERF1	telomeric repeat binding factor 1	-1.8565	2.9549	0.0455
ENSOARG00000003891	PTRH2	peptidyl-tRNA hydrolase 2	-1.8851	3.0856	0.02
ENSOARG00000002249	ADAM33	ADAM metallopeptidase domain 33	-1.9243	3.0002	0.027
ENSOARG00000017381	POU6F1	POU class 6 homeobox 1	-2.0417	2.7638	0.0318
ENSOARG00000019192	PLCXD2	phosphatidylinositol specific phospholipase C X domain containing 2	-2.0533	2.7099	0.0432
ENSOARG00000009129	-	-	-2.6251	2.349	0.0464
ENSOARG00000020756	PLD1	phospholipase D1	-2.8125	2.4156	0.0201
ENSOARG00000019445	-	-	-2.8449	2.4159	0.0211
ENSOARG00000007448	PGM3	phosphoglucomutase 3	-2.9551	2.479	0.0147
ENSOARG00000009676	CHRNA2	cholinergic receptor nicotinic alpha 2 subunit	-3.3765	2.7106	0.0025
ENSOARG00000025198	-	-	-3.4015	3.5419	0
ENSOARG00000020711	PIK3CA	phosphatidylinositol-4,5-bisphosphate 3-kinase catalytic subunit alpha	-3.432	1.9563	0.0439
ENSOARG00000010740	ZRANB1	zinc finger RANBP2-type containing 1	-3.432	1.9563	0.0439
ENSOARG00000006503	NT5C3A	5'-nucleotidase, cytosolic IIIA	-3.4323	1.956	0.044
ENSOARG00000020612	ABCF3	ATP binding cassette subfamily F member 3	-3.4323	1.956	0.044
ENSOARG00000020270	EPHA4	EPH receptor A4	-3.4323	1.956	0.044
ENSOARG00000001800	NKAIN1	sodium/potassium transporting ATPase interacting 1	-3.4323	1.956	0.044
ENSOARG00000013761	LGALS2	galectin 2	-3.4465	1.9565	0.0432
ENSOARG00000009057	-	-	-3.4465	1.9565	0.0432
ENSOARG00000019194	REC8	REC8 meiotic recombination protein	-3.4475	1.9559	0.0433
ENSOARG00000011606	-	-	-3.457	1.9565	0.0426
ENSOARG00000014240	CCN2	cellular communication network factor 2	-3.457	1.9565	0.0426
ENSOARG00000009605	-	ubiquitin-fold modifier conjugating enzyme 1	-3.457	1.9565	0.0426
ENSOARG00000000577	-	-	-3.475	1.9564	0.0395
ENSOARG00000012980	ACSM4	acyl-CoA synthetase medium chain family member 4	-3.475	1.9564	0.0395
ENSOARG00000009763	PCGF2	polycomb group ring finger 2	-3.475	1.9564	0.0395
ENSOARG00000015907	YDJC	YdjC chitooligosaccharide deacetylase homolog	-3.4757	1.9559	0.0396
ENSOARG00000009326	FKBP3	FKBP prolyl isomerase 3	-3.5193	1.9562	0.0339
ENSOARG00000005999	-	-	-3.5268	1.9563	0.0336
ENSOARG00000004491	GFM2	G elongation factor mitochondrial 2	-3.5268	1.9563	0.0336
ENSOARG00000010475	PGLYRP1	peptidoglycan recognition protein 1	-3.5268	1.9563	0.0336
ENSOARG00000002833	-	-	-3.5268	1.9563	0.0336
ENSOARG00000019597	-	-	-3.5268	1.9563	0.0336
ENSOARG00000002717	TRADD	TNFRSF1A associated via death domain	-3.5271	1.9561	0.0336
ENSOARG00000017957	GPD1	glycerol-3-phosphate dehydrogenase 1	-3.5784	2.0435	0.0436
ENSOARG00000010895	TULP3	TUB like protein 3	-3.5784	2.0435	0.0436
ENSOARG00000009652	-	-	-3.5784	2.0435	0.0436
ENSOARG00000016521	-	-	-3.5784	2.0435	0.0436
ENSOARG00000005458	-	-	-3.5784	2.0435	0.0436
ENSOARG00000016651	-	-	-3.5784	2.0435	0.0436
ENSOARG00000011530	HID1	HID1 domain containing	-3.6135	2.0442	0.0419
ENSOARG00000007246	ZNF521	zinc finger protein 521	-3.615	2.0431	0.042
ENSOARG00000016479	PRR13	proline rich 13	-3.615	2.0431	0.042
ENSOARG00000000260	-	-	-3.7211	2.0441	0.0294
ENSOARG00000015656	ICAM1	intercellular adhesion molecule 1	-3.7211	2.0441	0.0294
ENSOARG00000001614	-	-	-3.7303	2.044	0.029
ENSOARG00000004897	CAMTA2	calmodulin binding transcription activator 2	-3.7656	2.0433	0.0252
ENSOARG00000010627	NBEA	neurobeachin	-3.7808	2.0436	0.0247
ENSOARG00000019016	WDR47	WD repeat domain 47	-3.7918	2.0436	0.0218
ENSOARG00000006094	-	-	-3.7918	2.0436	0.0218
ENSOARG00000016679	DOCK11	-	-3.8227	2.0435	0.0197
ENSOARG00000021089	DLGAP5	DLG associated protein 5	-3.8276	2.1259	0.0303
ENSOARG00000007261	NOM1	nucleolar protein with MIF4G domain 1	-3.8292	2.0436	0.0195
ENSOARG00000012584	COL18A1	collagen type XVIII alpha 1 chain	-3.864	2.1268	0.0289
ENSOARG00000014545	IFT74	intraflagellar transport 74	-4.0034	2.1265	0.0162
ENSOARG00000001739	-	-	-4.0147	2.1264	0.0153
ENSOARG00000016006	TBCD	tubulin folding cofactor D	-4.0156	2.1257	0.0153
ENSOARG00000001753	-	-	-4.0172	2.126	0.0143
ENSOARG00000018707	SLC38A10	solute carrier family 38 member 10	-4.0418	2.2039	0.0215
ENSOARG00000009973	EMILIN2	elastin microfibril interfacer 2	-4.0614	2.1263	0.012
ENSOARG00000006930	PLEKHH2	pleckstrin homology, MyTH4 and FERM domain containing H2	-4.0676	2.1262	0.0119
ENSOARG00000014320	GPR151	G protein-coupled receptor 151	-4.0678	2.126	0.0119
ENSOARG00000006821	RPS3A	-	-4.2297	2.2778	0.0156
ENSOARG00000008817	-	-	-4.3667	2.2781	0.0077
ENSOARG00000020982	PI4KB	phosphatidylinositol 4-kinase beta	-4.4399	2.2784	0.0052
ENSOARG00000007587	-	-	-4.4614	2.3494	0.0088
ENSOARG00000001648	-	-	-4.5879	2.3481	0.0036
ENSOARG00000013665	THO2	-	-4.7421	2.4151	0.0017
ENSOARG00000010707	RanGTPase	-	-5.3182	2.7651	0.0007
ENSOARG00000011616	-	-	-5.4925	2.8648	0.0004

## Sheet: LPS-mAECs vs mAECs_degs
TABLE S2
LPS-mAECs vs mAECs_DEGs
ID_ENSEMBL	GENE_NAME	GENE_DESCRIPTION	logFC	logCPM	p-value
ENSOARG00000003341	IFI6	interferon alpha inducible protein 6	6.7621	3.6576	0
ENSOARG00000006834	-	ferritin light chain	6.1969	3.2989	0
ENSOARG00000012450	-	-	6.1969	3.2989	0
ENSOARG00000007233	ISG15	ISG15 ubiquitin like modifier	5.9824	3.0789	0
ENSOARG00000015399	-	-	5.5925	2.8542	0.0001
ENSOARG00000016521	-	-	5.5884	2.8495	0
ENSOARG00000004648	-	-	5.531	2.8876	0.0006
ENSOARG00000011986	-	ribosomal protein L10a	5.0348	2.6267	0.0029
ENSOARG00000010283	MX1	MX dynamin like GTPase 1	4.8287	2.4521	0.0014
ENSOARG00000018212	CHD1	chromodomain helicase DNA binding protein 1	4.6869	2.3819	0.0029
ENSOARG00000015790	BTG3	BTG anti-proliferation factor 3	4.6869	2.3819	0.0029
ENSOARG00000014841	-	-	4.672	2.3855	0.0025
ENSOARG00000013192	CYHR1	cysteine and histidine rich 1	4.672	2.3855	0.0025
ENSOARG00000001561	TOE1	target of EGR1, exonuclease	4.6341	2.452	0.0036
ENSOARG00000005561	TACR2	tachykinin receptor 2	4.5289	2.312	0.0059
ENSOARG00000003786	TRMT1L	tRNA methyltransferase 1 like	4.5061	2.3119	0.0045
ENSOARG00000014752	TOPORS	TOP1 binding arginine/serine rich protein	4.4603	2.3107	0.0057
ENSOARG00000010523	JAG1	jagged canonical Notch ligand 1	4.4371	2.3169	0.0071
ENSOARG00000000483	NFKB2	nuclear factor kappa B subunit 2	4.3996	2.3083	0.0103
ENSOARG00000018579	CCDC146	coiled-coil domain containing 146	4.3292	2.2372	0.0104
ENSOARG00000025182	BST-2A	bone marrow stromal cell antigen 2A	4.2642	2.236	0.011
ENSOARG00000019115	CGREF1	cell growth regulator with EF-hand domain 1	4.2317	2.2397	0.0097
ENSOARG00000004955	PTPRA	protein tyrosine phosphatase receptor type A	4.1951	2.2372	0.0128
ENSOARG00000005627	GALNT1	polypeptide N-acetylgalactosaminyltransferase 1	4.1705	2.2384	0.0131
ENSOARG00000007943	-	-	4.1493	2.2422	0.0232
ENSOARG00000000577	-	-	4.141	2.2422	0.0142
ENSOARG00000008583	CACNA1A	calcium voltage-gated channel subunit alpha1 A	4.118	2.1597	0.017
ENSOARG00000003231	-	-	4.118	2.1597	0.017
ENSOARG00000009950	ERCC1	ERCC excision repair 1, endonuclease non-catalytic subunit	4.118	2.1597	0.017
ENSOARG00000015822	WRAP53	WD repeat containing antisense to TP53	4.1142	2.2396	0.015
ENSOARG00000013606	ATP10B	ATPase phospholipid transporting 10B (putative)	4.1042	2.161	0.0181
ENSOARG00000015965	DNAJA2	DnaJ heat shock protein family (Hsp40) member A2	4.0945	2.1622	0.0161
ENSOARG00000010381	PPIP5K1	diphosphoinositol pentakisphosphate kinase 1	4.0945	2.1622	0.0161
ENSOARG00000002498	-	-	4.0868	2.1585	0.0185
ENSOARG00000015680	ATP2B1	ATPase plasma membrane Ca2+ transporting 1	4.0868	2.1585	0.0185
ENSOARG00000014103	NOCT	nocturnin	4.0868	2.1585	0.0185
ENSOARG00000011891	PLEKHG5	pleckstrin homology and RhoGEF domain containing G5	4.0795	2.1597	0.0147
ENSOARG00000001595	TACC1	transforming acidic coiled-coil containing protein 1	4.0795	2.1597	0.0147
ENSOARG00000021190	SMOC1	SPARC related modular calcium binding 1	4.0738	2.2335	0.0261
ENSOARG00000013201	DPAGT1	dolichyl-phosphate N-acetylglucosaminephosphotransferase 1	4.0622	2.1622	0.0148
ENSOARG00000008867	PLAUR	plasminogen activator, urokinase receptor	4.041	2.1623	0.0225
ENSOARG00000009967	-	-	3.9926	2.1635	0.0241
ENSOARG00000017477	CYP51A1	cytochrome P450 family 51 subfamily A member 1	3.9926	2.1635	0.0241
ENSOARG00000013136	PITRM1	pitrilysin metallopeptidase 1	3.976	2.1584	0.0217
ENSOARG00000015021	-	RAD50 double strand break repair protein	3.976	2.1584	0.0217
ENSOARG00000010476	PSMD11	proteasome 26S subunit, non-ATPase 11	3.937	2.1572	0.026
ENSOARG00000016175	-	-	3.8871	2.0778	0.0214
ENSOARG00000014357	SF3A2	splicing factor 3a subunit 2	3.8871	2.0778	0.0214
ENSOARG00000017919	SHTN1	shootin 1	3.8664	2.0778	0.0265
ENSOARG00000013064	SYAP1	synapse associated protein 1	3.863	2.079	0.0235
ENSOARG00000009154	STAT2	signal transducer and activator of transcription 2	3.863	2.079	0.0235
ENSOARG00000012489	AIP	aryl hydrocarbon receptor interacting protein	3.863	2.079	0.0235
ENSOARG00000018615	SAMD9	sterile alpha motif domain containing 9	3.8565	2.0765	0.0269
ENSOARG00000015690	NSD2	nuclear receptor binding SET domain protein 2	3.8565	2.0765	0.0269
ENSOARG00000004597	ZNF35	zinc finger protein 35	3.8496	2.079	0.0223
ENSOARG00000003882	YPEL3	yippee like 3	3.8496	2.079	0.0223
ENSOARG00000012880	COL6A2	collagen type VI alpha 2 chain	3.8374	2.156	0.0383
ENSOARG00000009248	PRPF39	pre-mRNA processing factor 39	3.8374	2.156	0.0383
ENSOARG00000008857	UBA5	ubiquitin like modifier activating enzyme 5	3.8374	2.156	0.0383
ENSOARG00000008016	TNIP1	TNFAIP3 interacting protein 1	3.7771	2.0752	0.0327
ENSOARG00000007097	ATP13A1	ATPase 13A1	3.7771	2.0752	0.0327
ENSOARG00000025167	-	interferon tau-10	3.7771	2.0752	0.0327
ENSOARG00000014731	DDX58	DExD/H-box helicase 58	3.7771	2.0752	0.0327
ENSOARG00000014193	PIGP	phosphatidylinositol glycan anchor biosynthesis class P	3.7771	2.0752	0.0327
ENSOARG00000000205	CIAPIN1	cytokine induced apoptosis inhibitor 1	3.7749	2.0803	0.0296
ENSOARG00000019823	GFPT1	glutamine--fructose-6-phosphate transaminase 1	3.7712	2.079	0.026
ENSOARG00000014665	-	-	3.7552	2.0803	0.0337
ENSOARG00000014104	-	60S ribosomal protein L17	3.7552	2.0803	0.0337
ENSOARG00000002174	-	-	3.7336	2.0765	0.0315
ENSOARG00000016483	-	-	3.7325	2.0803	0.0309
ENSOARG00000019733	MOV10	Mov10 RISC complex RNA helicase	3.7325	2.0803	0.0309
ENSOARG00000002924	CCND3	cyclin D3	3.7033	2.0752	0.0361
ENSOARG00000015347	KPNA2	karyopherin subunit alpha 2	3.7033	2.0752	0.0361
ENSOARG00000018857	SLC1A2	solute carrier family 1 member 2	3.7033	2.0752	0.0361
ENSOARG00000012445	PTP4A1	protein tyrosine phosphatase 4A1	3.7012	2.0777	0.0324
ENSOARG00000013434	STRADA	STE20 related adaptor alpha	3.6583	2.0803	0.0478
ENSOARG00000009963	-	serum amyloid A protein-like	3.6358	6.591	0
ENSOARG00000013824	FER1L5	fer-1 like family member 5	3.6186	2.0803	0.0384
ENSOARG00000017950	TNRC6A	trinucleotide repeat containing adaptor 6A	3.5992	2.079	0.0396
ENSOARG00000002893	SRPK2	SRSF protein kinase 2	3.5791	1.9908	0.0354
ENSOARG00000013608	GFOD1	glucose-fructose oxidoreductase domain containing 1	3.5791	1.9908	0.0354
ENSOARG00000017894	PGBD1	piggyBac transposable element derived 1	3.5791	1.9908	0.0354
ENSOARG00000020735	ZNF609	zinc finger protein 609	3.5791	1.9908	0.0354
ENSOARG00000010539	HIF3A	hypoxia inducible factor 3 subunit alpha	3.5739	1.9896	0.0401
ENSOARG00000010292	-	-	3.5739	1.9896	0.0401
ENSOARG00000012080	DOC2B	double C2 domain beta	3.5739	1.9896	0.0401
ENSOARG00000018094	RSBN1L	round spermatid basic protein 1 like	3.5739	1.9896	0.0401
ENSOARG00000000048	PIGS	phosphatidylinositol glycan anchor biosynthesis class S	3.5739	1.9896	0.0401
ENSOARG00000020918	UNC13C	unc-13 homolog C	3.5655	1.9895	0.0361
ENSOARG00000000261	EIF3I	eukaryotic translation initiation factor 3 subunit I	3.5655	1.9895	0.0361
ENSOARG00000004948	BTF3L4	basic transcription factor 3 like 4	3.5655	1.9895	0.0361
ENSOARG00000020588	POLR3C	RNA polymerase III subunit C	3.5655	1.9895	0.0361
ENSOARG00000000378	TCEAL8	transcription elongation factor A like 8	3.5655	1.9895	0.0361
ENSOARG00000008682	HMGCS1	3-hydroxy-3-methylglutaryl-CoA synthase 1	3.5378	1.9908	0.0443
ENSOARG00000012948	FHL2	four and a half LIM domains 2	3.5378	1.9908	0.0443
ENSOARG00000001633	-	-	3.5378	1.9908	0.0443
ENSOARG00000020342	OIP5	Opa interacting protein 5	3.5378	1.9908	0.0443
ENSOARG00000010951	-	-	3.5378	1.9908	0.0443
ENSOARG00000001410	LRRC61	leucine rich repeat containing 61	3.5378	1.9908	0.0443
ENSOARG00000012449	CDK17	cyclin dependent kinase 17	3.5378	1.9908	0.0443
ENSOARG00000004975	KHDC4	KH domain containing 4, pre-mRNA splicing factor	3.5378	1.9908	0.0443
ENSOARG00000000993	EVA1A	eva-1 homolog A, regulator of programmed cell death	3.5378	1.9908	0.0443
ENSOARG00000009415	KDM2A	lysine demethylase 2A	3.5235	1.9908	0.0376
ENSOARG00000009322	ARAP2	ArfGAP with RhoGAP domain, ankyrin repeat and PH domain 2	3.5235	1.9908	0.0376
ENSOARG00000012695	CFAP221	cilia and flagella associated protein 221	3.5235	1.9908	0.0376
ENSOARG00000015531	CEP290	centrosomal protein 290	3.5235	1.9908	0.0376
ENSOARG00000005631	PHF19	PHD finger protein 19	3.5235	1.9908	0.0376
ENSOARG00000019052	AURKB	aurora kinase B	3.5235	1.9908	0.0376
ENSOARG00000016703	SNRPA1	small nuclear ribonucleoprotein polypeptide A'	3.5121	1.9883	0.0456
ENSOARG00000020062	GOLGB1	golgin B1	3.5121	1.9883	0.0456
ENSOARG00000016996	OGA	O-GlcNAcase	3.5121	1.9883	0.0456
ENSOARG00000019709	TIA1	TIA1 cytotoxic granule associated RNA binding protein	3.5121	1.9883	0.0456
ENSOARG00000020555	ACP6	acid phosphatase 6, lysophosphatidic	3.5121	1.9883	0.0456
ENSOARG00000009070	-	-	3.5121	1.9883	0.0456
ENSOARG00000010981	-	-	3.4768	1.9921	0.0475
ENSOARG00000016541	CLK1	CDC like kinase 1	3.4768	1.9921	0.0475
ENSOARG00000010212	BIN3	bridging integrator 3	3.4768	1.9921	0.0475
ENSOARG00000015197	MED10	mediator complex subunit 10	3.4768	1.9921	0.0475
ENSOARG00000007176	DNAJB12	DnaJ heat shock protein family (Hsp40) member B12	3.4768	1.9921	0.0475
ENSOARG00000003788	-	-	3.4709	1.9921	0.045
ENSOARG00000007762	-	elongation factor 1-alpha 1	3.4709	1.9921	0.045
ENSOARG00000020552	TRA2B	transformer 2 beta homolog	3.4709	1.9921	0.045
ENSOARG00000005657	TSC1	TSC complex subunit 1	3.4709	1.9921	0.045
ENSOARG00000017405	-	mitochondrial ribosomal protein L13	3.4358	1.9895	0.0471
ENSOARG00000016148	PI4KA	phosphatidylinositol 4-kinase alpha	3.4358	1.9895	0.0471
ENSOARG00000008178	-	-	3.4098	3.2323	0.0006
ENSOARG00000017954	ACSL4	acyl-CoA synthetase long chain family member 4	3.2405	2.5764	0.0096
ENSOARG00000008211	-	-	3.1043	3.0393	0.0014
ENSOARG00000009943	CD3EAP	CD3e molecule associated protein	3.0708	2.5168	0.0235
ENSOARG00000012415	-	-	3.0073	2.519	0.0156
ENSOARG00000012587	LHX8	LIM homeobox 8	2.9853	3.3915	0.0004
ENSOARG00000001954	-	-	2.8905	2.4482	0.0253
ENSOARG00000012109	POMP	proteasome maturation protein	2.8532	2.5118	0.0235
ENSOARG00000000410	-	-	2.8219	2.4452	0.0407
ENSOARG00000002284	LRRC41	leucine rich repeat containing 41	2.8062	2.8497	0.0083
ENSOARG00000016980	ZCWPW1	zinc finger CW-type and PWWP domain containing 1	2.7958	2.447	0.032
ENSOARG00000011727	RAI14	retinoic acid induced 14	2.7909	2.3798	0.0375
ENSOARG00000014364	-	-	2.7422	2.4525	0.031
ENSOARG00000012370	-	putative dimethylaniline monooxygenase	2.7396	5.386	0
ENSOARG00000006699	PSMD14	proteasome 26S subunit, non-ATPase 14	2.714	2.3816	0.0373
ENSOARG00000003712	SPG11	SPG11 vesicle trafficking associated, spatacsin	2.709	2.3835	0.0362
ENSOARG00000005094	-	-	2.6693	2.3876	0.0415
ENSOARG00000017567	MRTFA	myocardin related transcription factor A	2.6316	2.7452	0.0131
ENSOARG00000016607	ITGAV	integrin subunit alpha V	2.5616	3.3828	0.002
ENSOARG00000000865	HCFC1R1	host cell factor C1 regulator 1	2.5506	3.0367	0.0052
ENSOARG00000008574	RASGRP2	RAS guanyl releasing protein 2	2.4101	3.4202	0.0027
ENSOARG00000020944	TSSK3	testis specific serine kinase 3	2.4038	2.6391	0.0282
ENSOARG00000021015	CLEC7A	C-type lectin domain containing 7A	2.3984	6.9738	0
ENSOARG00000019473	TRAV36DV7	T cell receptor alpha variable 36/delta variable 7	2.3982	3.0704	0.0109
ENSOARG00000012021	IL6	interleukin 6	2.3975	2.631	0.0364
ENSOARG00000005552	SPINT2	serine peptidase inhibitor, Kunitz type 2	2.3568	2.9967	0.0109
ENSOARG00000016333	-	60S ribosomal protein L36	2.3083	4.0034	0.001
ENSOARG00000009669	-	-	2.2861	2.9028	0.0156
ENSOARG00000001326	ATP6AP2	ATPase H+ transporting accessory protein 2	2.2099	3.4183	0.0038
ENSOARG00000018524	PRPF40B	pre-mRNA processing factor 40 homolog B	2.209	2.5732	0.0492
ENSOARG00000004544	VAT1	vesicle amine transport 1	2.1437	4.3328	0.0001
ENSOARG00000017227	APPL2	adaptor protein, phosphotyrosine interacting with PH domain and leucine zipper 2	2.0781	2.802	0.0343
ENSOARG00000014724	-	-	2.0675	3.4244	0.0059
ENSOARG00000017610	GABRR3	gamma-aminobutyric acid type A receptor rho3 subunit	2.0303	8.4451	0
ENSOARG00000003133	EML6	EMAP like 6	2.008	2.9041	0.0454
ENSOARG00000020413	SERPINE2	serpin family E member 2	1.9814	4.3321	0.0003
ENSOARG00000005335	PGD	phosphogluconate dehydrogenase	1.9732	2.798	0.0459
ENSOARG00000016931	-	matrin 3	1.9454	2.9422	0.0332
ENSOARG00000004448	ASH1L	ASH1 like histone lysine methyltransferase	1.9352	5.7834	0
ENSOARG00000019807	MED21	mediator complex subunit 21	1.922	4.6122	0.0001
ENSOARG00000003155	-	-	1.8636	3.0505	0.0407
ENSOARG00000021018	FBN1	fibrillin 1	1.8567	2.8925	0.0491
ENSOARG00000003473	ANGPTL7	angiopoietin like 7	1.8378	2.9501	0.0435
ENSOARG00000021079	S100A11	S100 calcium binding protein A11	1.831	3.3408	0.019
ENSOARG00000003688	NUP88	nucleoporin 88	1.8297	3.1229	0.0261
ENSOARG00000012869	-	-	1.8179	3.6712	0.0072
ENSOARG00000001479	-	-	1.7939	3.7661	0.0085
ENSOARG00000010223	NFE2L3	nuclear factor, erythroid 2 like 3	1.7899	3.0418	0.0465
ENSOARG00000016320	-	-	1.7159	3.5845	0.0159
ENSOARG00000017824	TP53I3	tumor protein p53 inducible protein 3	1.6872	3.1977	0.0353
ENSOARG00000004571	UBE2E1	ubiquitin conjugating enzyme E2 E1	1.6632	4.0762	0.0055
ENSOARG00000015992	-	-	1.6283	3.6005	0.0205
ENSOARG00000003603	DPYSL3	dihydropyrimidinase like 3	1.6046	3.3112	0.0392
ENSOARG00000001055	RARRES2	retinoic acid receptor responder 2	1.5869	3.688	0.0233
ENSOARG00000016655	-	-	1.5829	3.6677	0.0207
ENSOARG00000003005	VSIG10	V-set and immunoglobulin domain containing 10	1.5818	3.3622	0.0471
ENSOARG00000017199	ADCY7	adenylate cyclase 7	1.5717	3.6365	0.0275
ENSOARG00000020483	-	-	1.5701	3.5055	0.0409
ENSOARG00000012920	PRRC2C	proline rich coiled-coil 2C	1.5222	4.27	0.0081
ENSOARG00000020521	-	-	1.486	3.7503	0.0215
ENSOARG00000017475	INHBA	inhibin subunit beta A	1.4825	4.008	0.016
ENSOARG00000013524	-	heat shock protein family A (Hsp70) member 4	1.4704	3.6906	0.0262
ENSOARG00000018853	TAF9B	TATA-box binding protein associated factor 9b	1.4603	3.6598	0.035
ENSOARG00000005243	-	-	1.4414	5.3167	0.0077
ENSOARG00000017092	NPHS2	NPHS2 stomatin family member, podocin	1.4384	3.8018	0.0241
ENSOARG00000006993	RASSF7	Ras association domain family member 7	1.4165	4.5588	0.0062
ENSOARG00000008416	-	placental prolactin-related protein 3-like	1.412	3.4503	0.0481
ENSOARG00000002874	-	-	1.4057	6.4949	0
ENSOARG00000005450	-	-	1.3643	3.8529	0.0267
ENSOARG00000011368	LPGAT1	lysophosphatidylglycerol acyltransferase 1	1.3621	4.6861	0.0041
ENSOARG00000020951	HDAC1	histone deacetylase 1	1.3384	14.0314	0
ENSOARG00000001857	-	-	1.3363	3.9793	0.0253
ENSOARG00000009703	-	-	1.3191	4.2949	0.018
ENSOARG00000005016	STXBP4	syntaxin binding protein 4	1.297	5.2113	0.0015
ENSOARG00000007315	PERM1	PPARGC1 and ESRR induced regulator, muscle 1	1.2896	8.1806	0
ENSOARG00000007364	ZMYND15	zinc finger MYND-type containing 15	1.2879	5.5997	0.0007
ENSOARG00000014035	ELF2	E74 like ETS transcription factor 2	1.2584	5.0101	0.0037
ENSOARG00000000910	HM13	histocompatibility minor 13	1.2527	3.9795	0.0485
ENSOARG00000010917	PDS5B	PDS5 cohesin associated factor B	1.2477	4.6613	0.0079
ENSOARG00000003787	PKD1L3	polycystin 1 like 3, transient receptor potential channel interacting	1.2391	6.6769	0
ENSOARG00000018316	TMCO6	transmembrane and coiled-coil domains 6	1.2379	3.9872	0.042
ENSOARG00000014490	-	-	1.2311	4.0823	0.0312
ENSOARG00000016550	MLH1	mutL homolog 1	1.2294	4.0695	0.0307
ENSOARG00000014859	RBM39	RNA binding motif protein 39	1.2272	4.703	0.0112
ENSOARG00000006621	RNF180	ring finger protein 180	1.2263	4.6629	0.0097
ENSOARG00000006923	RSL1D1	ribosomal L1 domain containing 1	1.2211	3.8467	0.0492
ENSOARG00000011114	VGLL1	vestigial like family member 1	1.206	4.2627	0.0371
ENSOARG00000019879	LRRC58	leucine rich repeat containing 58	1.201	5.1888	0.0033
ENSOARG00000005842	CASP6	caspase-6	1.1863	3.9306	0.0481
ENSOARG00000001975	-	-	1.169	4.1158	0.0383
ENSOARG00000012396	-	-	1.1514	6.321	0.0002
ENSOARG00000019955	ANKZF1	ankyrin repeat and zinc finger peptidyl tRNA hydrolase 1	1.1489	4.6686	0.0164
ENSOARG00000004608	-	-	1.1357	4.7264	0.0141
ENSOARG00000014353	-	-	1.1351	5.0675	0.0076
ENSOARG00000003140	USP43	ubiquitin specific peptidase 43	1.1264	4.1841	0.0416
ENSOARG00000005315	MMP1	matrix metallopeptidase 1	1.1257	4.2318	0.0448
ENSOARG00000012114	ZDHHC6	zinc finger DHHC-type containing 6	1.0957	7.446	0
ENSOARG00000008023	-	-	1.0882	6.7674	0.0002
ENSOARG00000002022	-	-	1.086	4.4031	0.0365
ENSOARG00000011737	RFC2	replication factor C subunit 2	1.0813	4.7236	0.0236
ENSOARG00000009483	ASIP	agouti signaling protein	1.0758	5.1826	0.0087
ENSOARG00000011747	CFAP157	cilia and flagella associated protein 157	1.0719	4.8081	0.0171
ENSOARG00000013512	CDT1	chromatin licensing and DNA replication factor 1	1.0409	11.0334	0
ENSOARG00000000142	HSPA8	heat shock protein family A (Hsp70) member 8	1.0387	4.5326	0.0385
ENSOARG00000014305	BUB1	BUB1 mitotic checkpoint serine/threonine kinase	1.0253	4.8818	0.0224
ENSOARG00000020343	RECQL	RecQ like helicase	1.018	4.4017	0.0439
ENSOARG00000012158	-	-	1.0155	4.8838	0.0303
ENSOARG00000000332	-	-	-1.0035	4.5365	0.0497
ENSOARG00000015950	NKAP	NFKB activating protein	-1.016	4.689	0.0342
ENSOARG00000004174	TAGLN	transgelin	-1.0236	5.3663	0.0087
ENSOARG00000007660	KIAA0408	KIAA0408	-1.0275	5.0131	0.016
ENSOARG00000004140	PHYHIPL	phytanoyl-CoA 2-hydroxylase interacting protein like	-1.0439	5.2486	0.0472
ENSOARG00000003707	-	-	-1.1229	9.7842	0
ENSOARG00000014374	MORN5	MORN repeat containing 5	-1.1518	5.0633	0.0062
ENSOARG00000002307	DLK1	delta like non-canonical Notch ligand 1	-1.184	4.4586	0.0277
ENSOARG00000006649	-	DnaJ heat shock protein family (Hsp40) member C25	-1.2121	5.1126	0.005
ENSOARG00000007909	NOC2L	NOC2 like nucleolar associated transcriptional repressor	-1.2859	4.7134	0.0075
ENSOARG00000014270	CLEC5A	C-type lectin domain containing 5A	-1.2925	4.279	0.016
ENSOARG00000011761	NAALADL1	N-acetylated alpha-linked acidic dipeptidase like 1	-1.4486	3.8363	0.0218
ENSOARG00000009182	TAX1BP1	Tax1 binding protein 1	-1.5341	7.6446	0
ENSOARG00000007374	SPHK1	sphingosine kinase 1	-1.5884	3.6753	0.0328
ENSOARG00000014814	ACTA2	actin alpha 2, smooth muscle	-1.8127	3.3965	0.0212
ENSOARG00000010693	SESN1	sestrin 1	-1.9599	2.8963	0.0424
ENSOARG00000015873	KIF20A	kinesin family member 20A	-2.199	2.6351	0.044
ENSOARG00000009676	CHRNA2	cholinergic receptor nicotinic alpha 2 subunit	-2.2882	2.6282	0.0397
ENSOARG00000008394	C9orf78	chromosome 9 open reading frame 78	-2.3853	2.6881	0.0263
ENSOARG00000010298	SARAF	store-operated calcium entry associated regulatory factor	-2.6424	2.3827	0.0461
ENSOARG00000019781	ANXA4	annexin A4	-2.7139	2.3898	0.0492
ENSOARG00000010579	-	TruB pseudouridine synthase family member 2	-2.8944	2.4532	0.0254
ENSOARG00000016951	-	-	-2.9906	2.5235	0.0281
ENSOARG00000009371	ATP1B1	ATPase Na+/K+ transporting subunit beta 1	-3.0902	2.6997	0.0112
ENSOARG00000015296	MRPL39	mitochondrial ribosomal protein L39	-3.248	3.1501	0.0006
ENSOARG00000007320	BLNK	B cell linker	-3.4662	1.9909	0.0481
ENSOARG00000001665	CCDC183	coiled-coil domain containing 183	-3.4662	1.9909	0.0481
ENSOARG00000014286	BLOC1S2	biogenesis of lysosomal organelles complex 1 subunit 2	-3.4662	1.9909	0.0481
ENSOARG00000009034	BET1L	Bet1 golgi vesicular membrane trafficking protein like	-3.4872	1.9878	0.0423
ENSOARG00000001526	-	olfactory receptor 5H2-like	-3.4933	1.9927	0.0493
ENSOARG00000005683	GPR22	G protein-coupled receptor 22	-3.4933	1.9927	0.0493
ENSOARG00000012912	MAML3	mastermind like transcriptional coactivator 3	-3.4933	1.9927	0.0493
ENSOARG00000018079	MTERF4	mitochondrial transcription termination factor 4	-3.5041	1.9872	0.0416
ENSOARG00000017515	LTO1	LTO1 maturation factor of ABCE1	-3.5041	1.9872	0.0416
ENSOARG00000009861	IFRD2	interferon related developmental regulator 2	-3.5041	1.9872	0.0416
ENSOARG00000003353	PPP2R2B	protein phosphatase 2 regulatory subunit Bbeta	-3.5041	1.9872	0.0416
ENSOARG00000010432	PDCD4	programmed cell death 4	-3.5041	1.9872	0.0416
ENSOARG00000001016	EPN1	epsin 1	-3.5071	1.9897	0.046
ENSOARG00000003125	-	vomeronasal type-1 receptor 4-like	-3.5071	1.9897	0.046
ENSOARG00000010010	MFHAS1	malignant fibrous histiocytoma amplified sequence 1	-3.5391	1.9903	0.0398
ENSOARG00000014025	JOSD2	Josephin domain containing 2	-3.5391	1.9903	0.0398
ENSOARG00000009181	-	-	-3.6516	2.0715	0.0374
ENSOARG00000004125	TSHZ3	teashirt zinc finger homeobox 3	-3.7229	2.1509	0.0459
ENSOARG00000015366	-	-	-3.7307	2.0776	0.0333
ENSOARG00000016137	-	-	-3.7307	2.0776	0.0333
ENSOARG00000002188	METTL8	methyltransferase like 8	-3.7307	2.0776	0.0333
ENSOARG00000012575	MAN2A2	mannosidase alpha class 2A member 2	-3.7416	2.0745	0.0294
ENSOARG00000021095	CRNN	cornulin	-3.7482	2.0824	0.0361
ENSOARG00000009285	-	-	-3.7482	2.0824	0.0361
ENSOARG00000010309	RSPH6A	radial spoke head 6 homolog A	-3.7696	2.0733	0.0286
ENSOARG00000016692	-	-	-3.7696	2.0733	0.0286
ENSOARG00000002762	TUBG2	tubulin gamma 2	-3.7801	2.0758	0.0316
ENSOARG00000007070	GCLC	glutamate-cysteine ligase catalytic subunit	-3.7855	2.0739	0.0264
ENSOARG00000013452	MITD1	microtubule interacting and trafficking domain containing 1	-3.7855	2.0739	0.0264
ENSOARG00000007588	STAT6	signal transducer and activator of transcription 6	-3.8061	2.0788	0.0306
ENSOARG00000013378	GLIS3	GLIS family zinc finger 3	-3.8167	2.077	0.0253
ENSOARG00000008845	FAT2	FAT atypical cadherin 2	-3.8267	2.0794	0.0266
ENSOARG00000009831	PSMB3	proteasome 20S subunit beta 3	-3.8767	2.1533	0.0265
ENSOARG00000003488	-	-	-3.8997	2.1689	0.0371
ENSOARG00000020422	HES1	hes family bHLH transcription factor 1	-3.9486	2.1593	0.0236
ENSOARG00000011893	APC2	APC regulator of WNT signaling pathway 2	-3.9876	2.1545	0.0202
ENSOARG00000012136	NGRN	neugrin, neurite outgrowth associated	-3.9876	2.1545	0.0202
ENSOARG00000010690	-	-	-4.006	2.1557	0.0178
ENSOARG00000011670	PCSK1N	proprotein convertase subtilisin/kexin type 1 inhibitor	-4.0168	2.1641	0.0219
ENSOARG00000006157	RMND5B	required for meiotic nuclear division 5 homolog B	-4.06	2.1575	0.0166
ENSOARG00000010285	MYO15B	myosin XVB	-4.0616	2.1635	0.0183
ENSOARG00000019427	PPARA	peroxisome proliferator activated receptor alpha	-4.0833	2.1605	0.0161
ENSOARG00000010489	CNN2	calponin 2	-4.0833	2.1605	0.0161
ENSOARG00000015116	GPAA1	glycosylphosphatidylinositol anchor attachment 1	-4.1253	2.2294	0.0159
ENSOARG00000018536	FERMT1	fermitin family member 1	-4.2438	2.301	0.0146
ENSOARG00000002821	ELMO3	engulfment and cell motility 3	-4.2653	2.2425	0.0134
ENSOARG00000021165	ATP6V1D	ATPase H+ transporting V1 subunit D	-4.2947	2.2401	0.01
ENSOARG00000012788	CLINT1	clathrin interactor 1	-4.3144	2.3098	0.0104
ENSOARG00000011624	FAM78B	family with sequence similarity 78 member B	-4.3505	2.3742	0.0106
ENSOARG00000025176	-	calmodulin-alpha	-4.4679	2.3151	0.0075
ENSOARG00000004639	KLHL8	kelch like family member 8	-4.4688	2.3163	0.0063
ENSOARG00000003472	MARK2	microtubule affinity regulating kinase 2	-4.6305	2.3859	0.0036
ENSOARG00000015165	ADAM17	ADAM metallopeptidase domain 17	-4.6452	2.3824	0.003
ENSOARG00000007950	STMN2	stathmin 2	-4.9235	2.5689	0.0012
ENSOARG00000013504	-	-	-4.925	2.6796	0.0035
ENSOARG00000010452	-	-	-5.05	2.622	0.0008
ENSOARG00000014150	-	-	-5.1472	2.6334	0.0008
ENSOARG00000008109	-	-	-6.0516	3.1943	0.0001

## Sheet: LPS-mAECs vs LPS-eAECs_degs
TABLE S2
LPS-mAECs vs LPS-eAECs_DEGs
ID_Ensembl	GENE_NAME	Description	logFC	logCPM	p-value
ENSOARG00000006834	-	ferritin light chain	5.9744	3.2959	0.0002
ENSOARG00000012450	-	-	5.9744	3.2959	0.0002
ENSOARG00000016521	-	-	5.5352	2.8523	0.0001
ENSOARG00000004648	-	-	5.2974	2.8864	0.002
ENSOARG00000006142	IFIH1	interferon induced with helicase C domain 1	4.9283	2.5176	0.0016
ENSOARG00000001693	TSPAN3	tetraspanin 3	4.7963	2.5126	0.0032
ENSOARG00000011986	-	ribosomal protein L10a	4.7883	2.6265	0.0077
ENSOARG00000012109	POMP	proteasome maturation protein	4.7227	2.4509	0.0035
ENSOARG00000002717	TRADD	TNFRSF1A associated via death domain	4.5196	2.3185	0.0055
ENSOARG00000010627	NBEA	neurobeachin	4.5116	2.3185	0.0058
ENSOARG00000016651	-	-	4.4776	2.322	0.0087
ENSOARG00000014292	-	-	4.4745	2.3185	0.0072
ENSOARG00000016592	PRDX4	peroxiredoxin 4	4.4474	2.315	0.0069
ENSOARG00000006080	SDF4	stromal cell derived factor 4	4.4129	2.3151	0.0095
ENSOARG00000005999	-	-	4.3308	2.2453	0.0095
ENSOARG00000005666	CPXM1	probable carboxypeptidase X1	4.3216	2.3116	0.0121
ENSOARG00000015868	-	YKT6 v-SNARE homolog	4.2569	2.2401	0.011
ENSOARG00000004256	UBL4A	ubiquitin like 4A	4.2569	2.2401	0.011
ENSOARG00000000577	-	-	4.2487	2.2471	0.0146
ENSOARG00000020126	-	BUB1 mitotic checkpoint serine/threonine kinase B	4.2274	4.2766	0
ENSOARG00000015269	-	-	4.2112	2.2401	0.0146
ENSOARG00000025182	BST-2A	bone marrow stromal cell antigen 2A	4.1782	2.2383	0.0141
ENSOARG00000008854	MIGA2	mitoguardin 2	4.118	2.1647	0.0141
ENSOARG00000010908	ERP44	endoplasmic reticulum protein 44	4.0977	2.1647	0.0156
ENSOARG00000007943	-	-	4.0663	2.2472	0.0297
ENSOARG00000012970	SLC25A3	solute carrier family 25 member 3	4.065	2.1629	0.0162
ENSOARG00000006023	ERBIN	erbb2 interacting protein	4.065	2.1629	0.0162
ENSOARG00000011891	PLEKHG5	pleckstrin homology and RhoGEF domain containing G5	4.065	2.1629	0.0162
ENSOARG00000001595	TACC1	transforming acidic coiled-coil containing protein 1	4.065	2.1629	0.0162
ENSOARG00000020672	NIN	ninein	4.0643	2.1682	0.0206
ENSOARG00000017002	-	-	4.0643	2.1682	0.0206
ENSOARG00000020796	MRPS21	mitochondrial ribosomal protein S21	4.0124	2.1629	0.0214
ENSOARG00000002498	-	-	3.9651	2.1612	0.0234
ENSOARG00000015680	ATP2B1	ATPase plasma membrane Ca2+ transporting 1	3.9651	2.1612	0.0234
ENSOARG00000008867	PLAUR	plasminogen activator, urokinase receptor	3.9623	2.1665	0.027
ENSOARG00000008811	-	-	3.9623	2.1665	0.027
ENSOARG00000016466	PCBP2	poly(rC) binding protein 2	3.9432	2.1611	0.0241
ENSOARG00000020216	KNSTRN	kinetochore localized astrin (SPAG5) binding protein	3.8772	2.0831	0.0227
ENSOARG00000009489	KLHDC9	kelch domain containing 9	3.8772	2.0831	0.0227
ENSOARG00000015502	RPS23	ribosomal protein S23	3.8704	2.2348	0.0369
ENSOARG00000016175	-	-	3.8542	2.0813	0.0234
ENSOARG00000015245	SMURF2	SMAD specific E3 ubiquitin protein ligase 2	3.8542	2.0813	0.0234
ENSOARG00000009154	STAT2	signal transducer and activator of transcription 2	3.8494	2.0831	0.0251
ENSOARG00000012489	AIP	aryl hydrocarbon receptor interacting protein	3.8494	2.0831	0.0251
ENSOARG00000005018	TCF4	transcription factor 4	3.8494	2.0831	0.0251
ENSOARG00000015293	-	-	3.8458	2.1594	0.0305
ENSOARG00000006790	-	-	3.8313	2.0849	0.029
ENSOARG00000016974	-	-	3.8236	2.0849	0.0292
ENSOARG00000000596	-	coiled-coil domain-containing protein 25-like	3.8236	2.0849	0.0292
ENSOARG00000014039	COL5A3	collagen type V alpha 3 chain	3.7738	2.0813	0.0315
ENSOARG00000014665	-	-	3.7685	2.0849	0.0345
ENSOARG00000018324	WNT16	Wnt family member 16	3.7685	2.0849	0.0345
ENSOARG00000014104	-	60S ribosomal protein L17	3.7685	2.0849	0.0345
ENSOARG00000001739	-	-	3.7685	2.0849	0.0345
ENSOARG00000007605	FNBP4	formin binding protein 4	3.7465	2.0795	0.0324
ENSOARG00000018615	SAMD9	sterile alpha motif domain containing 9	3.7465	2.0795	0.0324
ENSOARG00000012111	PHF6	PHD finger protein 6	3.7465	2.0795	0.0324
ENSOARG00000014804	SHFL	shiftless antiviral inhibitor of ribosomal frameshifting	3.7437	2.0848	0.0353
ENSOARG00000003862	PHLPP2	PH domain and leucine rich repeat protein phosphatase 2	3.7437	2.0848	0.0353
ENSOARG00000012445	PTP4A1	protein tyrosine phosphatase 4A1	3.7422	2.0813	0.0326
ENSOARG00000006794	-	zinc finger protein 354A	3.7337	2.0831	0.0363
ENSOARG00000020367	NCBP2	nuclear cap binding protein subunit 2	3.7226	2.0795	0.0333
ENSOARG00000005923	PDE6A	phosphodiesterase 6A	3.7226	2.0795	0.0333
ENSOARG00000002174	-	-	3.7226	2.0795	0.0333
ENSOARG00000018666	RPLP1	ribosomal protein lateral stalk subunit P1	3.6648	2.9425	0.0022
ENSOARG00000005347	BDP1	B double prime 1, subunit of RNA polymerase III transcription initiation factor IIIB	3.6454	2.0777	0.0397
ENSOARG00000014731	DDX58	DExD/H-box helicase 58	3.6454	2.0777	0.0397
ENSOARG00000003550	MAP3K6	mitogen-activated protein kinase kinase kinase 6	3.6454	2.0777	0.0397
ENSOARG00000014110	-	-	3.6454	2.0777	0.0397
ENSOARG00000002924	CCND3	cyclin D3	3.6307	2.0777	0.0404
ENSOARG00000014266	TTC3	tetratricopeptide repeat domain 3	3.6307	2.0777	0.0404
ENSOARG00000019104	TTLL1	tubulin tyrosine ligase like 1	3.5719	1.9947	0.0371
ENSOARG00000003417	EHMT2	euchromatic histone lysine methyltransferase 2	3.5719	1.9947	0.0371
ENSOARG00000013608	GFOD1	glucose-fructose oxidoreductase domain containing 1	3.5719	1.9947	0.0371
ENSOARG00000018707	SLC38A10	solute carrier family 38 member 10	3.5719	1.9947	0.0371
ENSOARG00000002615	CBX4	chromobox 4	3.5719	1.9947	0.0371
ENSOARG00000010895	TULP3	TUB like protein 3	3.5616	1.9947	0.0375
ENSOARG00000020634	RBM8A	RNA binding motif protein 8A	3.5616	1.9947	0.0375
ENSOARG00000001091	U2AF2	U2 small nuclear RNA auxiliary factor 2	3.5616	1.9947	0.0375
ENSOARG00000006854	PRR14	proline rich 14	3.5616	1.9947	0.0375
ENSOARG00000008570	RBMS2	RNA binding motif single stranded interacting protein 2	3.5616	1.9947	0.0375
ENSOARG00000005631	PHF19	PHD finger protein 19	3.5616	1.9947	0.0375
ENSOARG00000017175	-	-	3.5464	2.7578	0.0057
ENSOARG00000003788	-	-	3.5422	1.9965	0.043
ENSOARG00000001368	-	-	3.5422	1.9965	0.043
ENSOARG00000009057	-	-	3.5422	1.9965	0.043
ENSOARG00000007762	-	elongation factor 1-alpha 1	3.5422	1.9965	0.043
ENSOARG00000005657	TSC1	TSC complex subunit 1	3.5422	1.9965	0.043
ENSOARG00000002833	-	-	3.5422	1.9965	0.043
ENSOARG00000001648	-	-	3.5358	1.9929	0.0386
ENSOARG00000007545	EML4	EMAP like 4	3.5358	1.9929	0.0386
ENSOARG00000013761	LGALS2	galectin 2	3.5009	1.9965	0.0477
ENSOARG00000016541	CLK1	CDC like kinase 1	3.5009	1.9965	0.0477
ENSOARG00000013686	NUP62	nucleoporin 62	3.5009	1.9965	0.0477
ENSOARG00000015197	MED10	mediator complex subunit 10	3.5009	1.9965	0.0477
ENSOARG00000007176	DNAJB12	DnaJ heat shock protein family (Hsp40) member B12	3.5009	1.9965	0.0477
ENSOARG00000004395	CHAD	chondroadherin	3.4814	1.9965	0.0486
ENSOARG00000013602	VWA3B	von Willebrand factor A domain containing 3B	3.4814	1.9965	0.0486
ENSOARG00000021021	-	deoxyuridine triphosphatase	3.4773	1.9929	0.0467
ENSOARG00000006659	PTGR1	prostaglandin reductase 1	3.4773	1.9929	0.0467
ENSOARG00000000048	PIGS	phosphatidylinositol glycan anchor biosynthesis class S	3.4773	1.9929	0.0467
ENSOARG00000019530	SCAF11	SR-related CTD associated factor 11	3.4773	1.9929	0.0467
ENSOARG00000000609	-	retinitis pigmentosa GTPase regulator	3.4773	1.9929	0.0467
ENSOARG00000003198	-	-	3.4509	1.9929	0.0481
ENSOARG00000016148	PI4KA	phosphatidylinositol 4-kinase alpha	3.4509	1.9929	0.0481
ENSOARG00000006319	PRPF4	pre-mRNA processing factor 4	3.4509	1.9929	0.0481
ENSOARG00000014348	DDX46	DEAD-box helicase 46	3.3617	2.7498	0.0066
ENSOARG00000025198	-	-	3.3431	3.4662	0.0003
ENSOARG00000021018	FBN1	fibrillin 1	3.3224	2.7466	0.0077
ENSOARG00000013249	CLTC	clathrin heavy chain	3.2953	2.8917	0.009
ENSOARG00000012084	-	-	3.196	2.9969	0.0026
ENSOARG00000010283	MX1	MX dynamin like GTPase 1	3.1098	2.5194	0.0188
ENSOARG00000007448	PGM3	phosphoglucomutase 3	3.0887	2.5212	0.0264
ENSOARG00000001954	-	-	2.8937	2.4517	0.0353
ENSOARG00000012968	-	-	2.8937	2.4517	0.0353
ENSOARG00000014013	LSM7	LSM7 homolog, U6 small nuclear RNA and mRNA degradation associated	2.8855	2.6354	0.0298
ENSOARG00000017994	LNPEP	leucyl and cystinyl aminopeptidase	2.8719	2.5873	0.043
ENSOARG00000003995	-	-	2.7789	2.387	0.0424
ENSOARG00000018178	RTF2	replication termination factor 2	2.7666	2.3854	0.0445
ENSOARG00000019406	LRP10	LDL receptor related protein 10	2.6327	2.952	0.0112
ENSOARG00000003603	DPYSL3	dihydropyrimidinase like 3	2.5995	3.1606	0.0067
ENSOARG00000002537	-	-	2.5646	2.6426	0.0373
ENSOARG00000012117	RAB11FIP3	RAB11 family interacting protein 3	2.5618	3.2388	0.0098
ENSOARG00000006754	PALM3	paralemmin 3	2.541	2.8032	0.0267
ENSOARG00000017399	-	-	2.5182	3.9545	0.0012
ENSOARG00000017272	-	-	2.4916	4.248	0.0003
ENSOARG00000019516	-	poly(rC) binding protein 1	2.3964	2.6946	0.038
ENSOARG00000007251	GPBP1	GC-rich promoter binding protein 1	2.3041	2.6929	0.0498
ENSOARG00000018796	THSD4	thrombospondin type 1 domain containing 4	2.2964	3.2119	0.0111
ENSOARG00000019192	PLCXD2	phosphatidylinositol specific phospholipase C X domain containing 2	2.2833	2.7526	0.044
ENSOARG00000008211	-	-	2.2541	3.1304	0.0165
ENSOARG00000008574	RASGRP2	RAS guanyl releasing protein 2	2.2483	3.4286	0.0086
ENSOARG00000001055	RARRES2	retinoic acid receptor responder 2	2.1445	3.5804	0.0102
ENSOARG00000017381	POU6F1	POU class 6 homeobox 1	2.1243	2.806	0.0483
ENSOARG00000019637	-	-	2.0974	3.0786	0.0291
ENSOARG00000017824	TP53I3	tumor protein p53 inducible protein 3	2.0862	3.2002	0.0244
ENSOARG00000000791	HEBP2	heme binding protein 2	2.0729	3.2006	0.0257
ENSOARG00000008036	NCAPD2	non-SMC condensin I complex subunit D2	1.9967	3.3982	0.0219
ENSOARG00000012154	SUB1	SUB1 regulator of transcription	1.9754	3.0321	0.0448
ENSOARG00000005356	MVP	major vault protein	1.8929	3.8733	0.0084
ENSOARG00000000674	S100A2	S100 calcium binding protein A2	1.8355	4.4288	0.0014
ENSOARG00000017846	-	ankyrin repeat and KH domain-containing protein 1	1.8065	3.3109	0.0444
ENSOARG00000018853	TAF9B	TATA-box binding protein associated factor 9b	1.7806	3.5475	0.0251
ENSOARG00000018645	ELF5	E74 like ETS transcription factor 5	1.7788	3.7073	0.0214
ENSOARG00000019645	TMEM117	transmembrane protein 117	1.7594	3.3599	0.0381
ENSOARG00000016580	EIF3M	eukaryotic translation initiation factor 3 subunit M	1.756	6.3365	0
ENSOARG00000017508	-	40S ribosomal protein SA	1.7541	3.3436	0.0421
ENSOARG00000008605	CD9	CD9 molecule	1.7439	3.2042	0.0444
ENSOARG00000000910	HM13	histocompatibility minor 13	1.649	3.9367	0.0273
ENSOARG00000003341	IFI6	interferon alpha inducible protein 6	1.6164	3.9613	0.0229
ENSOARG00000014724	-	-	1.6055	3.5548	0.0375
ENSOARG00000001479	-	-	1.5966	3.794	0.0322
ENSOARG00000005556	-	chromosome 14 C19orf33 homolog	1.5768	5.247	0.0005
ENSOARG00000005203	CCAR1	cell division cycle and apoptosis regulator 1	1.5656	3.8769	0.0243
ENSOARG00000002778	-	-	1.5558	4.4249	0.0073
ENSOARG00000013956	LGALS1	galectin 1	1.5419	3.9822	0.0332
ENSOARG00000005245	-	-	1.5403	3.9718	0.0224
ENSOARG00000018998	-	-	1.5276	3.8987	0.0312
ENSOARG00000005315	MMP1	matrix metallopeptidase 1	1.4974	4.1553	0.0208
ENSOARG00000008983	ZNF404	zinc finger protein 404	1.4515	4.9828	0.0049
ENSOARG00000017092	NPHS2	NPHS2 stomatin family member, podocin	1.4253	3.8573	0.0425
ENSOARG00000007706	-	-	1.4179	3.8085	0.0473
ENSOARG00000015572	-	serine protease 58-like	1.3984	4.214	0.0214
ENSOARG00000020343	RECQL	RecQ like helicase	1.3532	4.3596	0.0212
ENSOARG00000016495	-	ribosomal protein L3	1.3507	4.2523	0.0276
ENSOARG00000001242	-	-	1.3408	3.9735	0.0452
ENSOARG00000009032	SPARC	secreted protein acidic and cysteine rich	1.34	4.5739	0.0267
ENSOARG00000007383	-	ribosomal protein L36	1.3314	4.3696	0.0204
ENSOARG00000000949	-	60S ribosomal protein L21-like	1.3274	4.3502	0.0301
ENSOARG00000019323	NUP50	nucleoporin 50	1.3232	4.0632	0.038
ENSOARG00000001975	-	-	1.2956	4.0768	0.041
ENSOARG00000002360	HPSE	heparanase	1.2594	4.2672	0.0335
ENSOARG00000010126	LOXL2	lysyl oxidase like 2	1.2299	4.9296	0.0117
ENSOARG00000019417	IGFBP2	insulin like growth factor binding protein 2	1.2098	5.8377	0.0018
ENSOARG00000021015	CLEC7A	C-type lectin domain containing 7A	1.1776	7.2977	0.0002
ENSOARG00000018210	TIMP3	TIMP metallopeptidase inhibitor 3	1.1573	4.8273	0.0353
ENSOARG00000017610	GABRR3	gamma-aminobutyric acid type A receptor rho3 subunit	1.1326	8.7556	0.0001
ENSOARG00000013305	CAMK1G	calcium/calmodulin dependent protein kinase IG	1.1019	11.3951	0
ENSOARG00000020413	SERPINE2	serpin family E member 2	1.0943	4.5445	0.0445
ENSOARG00000007315	PERM1	PPARGC1 and ESRR induced regulator, muscle 1	1.0538	8.2621	0.0007
ENSOARG00000009483	ASIP	agouti signaling protein	1.0445	5.1857	0.0178
ENSOARG00000002874	-	-	1.0315	6.5812	0.0016
ENSOARG00000015083	GSTA4	glutathione S-transferase A4	-1.0103	5.5787	0.0103
ENSOARG00000007909	NOC2L	NOC2 like nucleolar associated transcriptional repressor	-1.117	4.5646	0.0387
ENSOARG00000006512	INTS8	integrator complex subunit 8	-1.2591	8.5811	0
ENSOARG00000002307	DLK1	delta like non-canonical Notch ligand 1	-1.3299	4.8382	0.0213
ENSOARG00000004714	NRF1	nuclear respiratory factor 1	-1.3481	4.1224	0.0474
ENSOARG00000010163	GCDH	glutaryl-CoA dehydrogenase	-1.3629	4.8251	0.0063
ENSOARG00000017055	WDR41	WD repeat domain 41	-1.8752	3.0761	0.05
ENSOARG00000015095	EIF3G	eukaryotic translation initiation factor 3 subunit G	-1.9236	3.1956	0.0306
ENSOARG00000011376	MRM3	mitochondrial rRNA methyltransferase 3	-1.9657	3.2384	0.0295
ENSOARG00000016134	KCNK7	potassium two pore domain channel subfamily K member 7	-1.9663	3.3132	0.0232
ENSOARG00000019644	-	-	-1.9792	3.3857	0.0301
ENSOARG00000016051	-	-	-1.993	3.158	0.0311
ENSOARG00000013601	MIA3	MIA SH3 domain ER export factor 3	-2.1558	3.0795	0.0269
ENSOARG00000004060	-	-	-2.1623	2.8489	0.0401
ENSOARG00000002573	-	-	-2.1762	3.2423	0.0293
ENSOARG00000016160	-	-	-2.2253	3.72	0.0038
ENSOARG00000001473	PROX2	prospero homeobox 2	-2.2564	3.0361	0.0292
ENSOARG00000015296	MRPL39	mitochondrial ribosomal protein L39	-2.4084	2.6313	0.0456
ENSOARG00000018586	TSSK1B	testis specific serine kinase 1B	-2.7659	3.2393	0.0035
ENSOARG00000015110	-	-	-2.8737	3.2357	0.0027
ENSOARG00000019320	ATG16L1	autophagy related 16 like 1	-2.8923	2.5141	0.0344
ENSOARG00000020168	-	-	-2.952	2.5729	0.0368
ENSOARG00000000040	ACBD3	acyl-CoA binding domain containing 3	-3.0994	2.5764	0.021
ENSOARG00000016519	-	-	-3.1473	2.6336	0.0135
ENSOARG00000006342	TTR	transthyretin	-3.2715	2.6345	0.0152
ENSOARG00000009371	ATP1B1	ATPase Na+/K+ transporting subunit beta 1	-3.3054	2.793	0.0077
ENSOARG00000017466	SGSM3	small G protein signaling modulator 3	-3.4792	1.9924	0.0491
ENSOARG00000013846	NAPSA	napsin A aspartic peptidase	-3.4792	1.9924	0.0491
ENSOARG00000000753	-	WD repeat domain 61	-3.4792	1.9924	0.0491
ENSOARG00000002388	-	-	-3.4871	1.9911	0.0436
ENSOARG00000015094	UQCRC2	cytochrome b-c1 complex subunit 2, mitochondrial	-3.4962	1.9917	0.0431
ENSOARG00000003047	DKC1	dyskerin pseudouridine synthase 1	-3.4962	1.9917	0.0431
ENSOARG00000020204	CMAS	cytidine monophosphate N-acetylneuraminic acid synthetase	-3.4962	1.9917	0.0431
ENSOARG00000006919	KIF2A	kinesin family member 2A	-3.5257	1.9918	0.0418
ENSOARG00000010314	-	-	-3.5257	1.9918	0.0418
ENSOARG00000012956	MARK1	microtubule affinity regulating kinase 1	-3.5257	1.9918	0.0418
ENSOARG00000008524	PTGES	prostaglandin E synthase	-3.5831	2.0771	0.0452
ENSOARG00000002669	-	-	-3.6055	2.079	0.0442
ENSOARG00000005081	-	-	-3.6055	2.079	0.0442
ENSOARG00000020117	ETNK1	ethanolamine kinase 1	-3.6055	2.079	0.0442
ENSOARG00000001713	-	-	-3.6055	2.079	0.0442
ENSOARG00000001409	GINS3	GINS complex subunit 3	-3.6583	2.0778	0.0383
ENSOARG00000017468	EPHX1	epoxide hydrolase 1	-3.6583	2.0778	0.0383
ENSOARG00000005647	RASGRP4	RAS guanyl releasing protein 4	-3.6587	2.0797	0.0413
ENSOARG00000011918	ARHGEF39	Rho guanine nucleotide exchange factor 39	-3.6587	2.0797	0.0413
ENSOARG00000002643	-	-	-3.6587	2.0797	0.0413
ENSOARG00000002966	-	phosphatidylethanolamine binding protein 1	-3.6652	2.0784	0.038
ENSOARG00000007696	ECHDC1	ethylmalonyl-CoA decarboxylase 1	-3.6652	2.0784	0.038
ENSOARG00000011591	-	-	-3.6652	2.0784	0.038
ENSOARG00000020738	-	-	-3.6652	2.0784	0.038
ENSOARG00000013452	MITD1	microtubule interacting and trafficking domain containing 1	-3.6652	2.0784	0.038
ENSOARG00000009583	-	DnaJ heat shock protein family (Hsp40) member A1	-3.6849	2.162	0.0498
ENSOARG00000009990	-	-	-3.7182	2.0793	0.0394
ENSOARG00000012306	FAM118B	family with sequence similarity 118 member B	-3.7301	2.0799	0.0388
ENSOARG00000016220	COPZ1	coatomer protein complex subunit zeta 1	-3.7301	2.0799	0.0388
ENSOARG00000000918	TFPI2	tissue factor pathway inhibitor 2	-3.7301	2.0799	0.0388
ENSOARG00000017777	RBL2	RB transcriptional corepressor like 2	-3.7443	2.0778	0.0305
ENSOARG00000019824	DENND6B	DENN domain containing 6B	-3.7443	2.0778	0.0305
ENSOARG00000004356	CARD11	caspase recruitment domain family member 11	-3.7547	2.0786	0.0344
ENSOARG00000012197	TMEM262	transmembrane protein 262	-3.7547	2.0786	0.0344
ENSOARG00000014528	-	ubiquitin specific peptidase 16	-3.7746	2.0798	0.0335
ENSOARG00000013142	SLMAP	sarcolemma associated protein	-3.7838	2.0785	0.0275
ENSOARG00000018113	MEGF11	multiple EGF like domains 11	-3.8078	2.0792	0.0286
ENSOARG00000004639	KLHL8	kelch like family member 8	-3.8078	2.0792	0.0286
ENSOARG00000016864	LONP2	lon peptidase 2, peroxisomal	-3.8273	2.1614	0.0334
ENSOARG00000014721	DPH1	diphthamide biosynthesis 1	-3.8347	2.1624	0.0434
ENSOARG00000013931	-	SH3 domain binding protein 1	-3.8755	2.1621	0.0313
ENSOARG00000000715	-	-	-3.8947	2.1608	0.0275
ENSOARG00000003583	WNK4	WNK lysine deficient protein kinase 4	-3.9115	2.1602	0.026
ENSOARG00000007768	HUWE1	HECT, UBA and WWE domain containing E3 ubiquitin protein ligase 1	-3.9115	2.1602	0.026
ENSOARG00000015472	C12orf29	chromosome 12 open reading frame 29	-3.9589	2.1623	0.029
ENSOARG00000002454	-	-	-3.9742	2.1621	0.0247
ENSOARG00000013036	CSNK1G2	casein kinase 1 gamma 2	-4.0166	2.1622	0.0228
ENSOARG00000010117	JAK1	Janus kinase 1	-4.0319	2.1603	0.0184
ENSOARG00000015158	TMED4	transmembrane p24 trafficking protein 4	-4.0366	2.1616	0.0205
ENSOARG00000000361	-	-	-4.0453	2.1615	0.0181
ENSOARG00000013381	-	-	-4.0623	2.1609	0.0166
ENSOARG00000005958	SRBD1	S1 RNA binding domain 1	-4.0773	2.2369	0.0202
ENSOARG00000015862	SLC9A3	solute carrier family 9 member A3	-4.16	2.2394	0.0158
ENSOARG00000010452	-	-	-4.2125	2.2383	0.016
ENSOARG00000008386	ATP1A4	ATPase Na+/K+ transporting subunit alpha 4	-4.2125	2.2383	0.016
ENSOARG00000000712	BRWD3	bromodomain and WD repeat domain containing 3	-4.4866	2.3843	0.0095
ENSOARG00000025176	-	calmodulin-alpha	-4.5187	2.383	0.0067
ENSOARG00000010814	-	-	-4.5885	2.3844	0.0071
ENSOARG00000004351	-	-	-4.6716	2.5153	0.0079
ENSOARG00000002677	-	heterogeneous nuclear ribonucleoprotein A1-like	-5.2802	2.793	0.0008
ENSOARG00000014633	-	-	-5.5387	2.9393	0.0003
ENSOARG00000008109	-	-	-5.667	2.992	0.0009
