# Supplementary material for: Unveiling the immunomodulatory shift: Epithelial-mesenchymal transition Alters immune mechanisms of amniotic epithelial cells
Source: iScience. 2023 Aug 9;26(9):107582. doi: 10.1016/j.isci.2023.107582 (PMC10481295; doi:10.1016/j.isci.2023.107582)
Supplement: Table S3. GO analysis, related to Figure 1 — List of GO terms enriched (biological processes, cellular components, and molecular functions ontologies) for the three pairwise comparisons. First sheet: LPS-eAECs vs. eAECs. Second sheet: LPS-mAECs vs. mAECs. Third sheet: LPS-mAECs vs. LPS-eAECs. [file mmc3.xlsx]

## Sheet: LPS-eAECs vs eAECs_GO
TABLE S3
LPS-eAECs vs eAECs_GO
BIOLOGICAL PROCESSES							CELLULAR COMPONENTS							MOLECULAR FUNCTIONS
Category	Term	Annotated	Significant	Expected	classicFisher		Category	Term	Annotated	Significant	Expected	classicFisher		Category	Term	Annotated	Significant	Expected	classicFisher
GO:0043043	peptide biosynthetic process	611	36	11.92	3.0e-09		GO:0043226	organelle	9471	229	175.99	5.6e-12		GO:0003735	structural constituent of ribosome	332	23	6.72	2.9e-07
GO:0006412	translation	598	35	11.67	6.0e-09		GO:0022626	cytosolic ribosome	53	12	0.98	1.8e-10		GO:0003723	RNA binding	1224	51	24.77	4.8e-07
GO:0006518	peptide metabolic process	678	37	13.23	1.4e-08		GO:0044424	intracellular part	9584	225	178.09	1.0e-09		GO:0005488	binding	9776	231	197.85	3.6e-06
GO:0043604	amide biosynthetic process	682	37	13.31	1.6e-08		GO:0005622	intracellular	10192	234	189.38	1.8e-09		GO:0005198	structural molecule activity	714	32	14.45	2.1e-05
GO:0043603	cellular amide metabolic process	809	39	15.78	1.5e-07		GO:0043229	intracellular organelle	8431	204	156.66	4.2e-09		GO:0003924	GTPase activity	251	16	5.08	5.3e-05
GO:0044267	cellular protein metabolic process	3551	106	69.28	6.1e-07		GO:0043227	membrane-bounded organelle	8453	204	157.07	5.6e-09		GO:1901363	heterocyclic compound binding	5078	132	102.77	0.00020
GO:1901566	organonitrogen compound biosynthetic pro...	1297	48	25.3	1.1e-05		GO:0005840	ribosome	373	25	6.93	3.2e-08		GO:0097159	organic cyclic compound binding	5111	132	103.44	0.00027
GO:0019538	protein metabolic process	4209	114	82.11	2.6e-05		GO:1903561	extracellular vesicle	2091	73	38.85	4.0e-08		GO:0003676	nucleic acid binding	3325	92	67.29	0.00046
GO:0044260	cellular macromolecule metabolic process	5781	143	112.78	0.00014		GO:0043230	extracellular organelle	2092	73	38.87	4.0e-08		GO:0017111	nucleoside-triphosphatase activity	691	27	13.98	0.00082
GO:0071840	cellular component organization or bioge...	3818	102	74.49	0.00017		GO:0070062	extracellular exosome	2078	72	38.61	6.9e-08		GO:0016818	hydrolase activity, acting on acid anhyd...	728	28	14.73	0.00084
GO:0006996	organelle organization	2330	69	45.46	0.00017		GO:0022627	cytosolic small ribosomal subunit	32	8	0.59	9.2e-08		GO:0016817	hydrolase activity, acting on acid anhyd...	730	28	14.77	0.00088
GO:0016043	cellular component organization	3738	100	72.93	0.00019		GO:0044446	intracellular organelle part	5150	136	95.69	4.2e-07		GO:1990825	sequence-specific mRNA binding	3	2	0.06	0.00121
GO:0048384	retinoic acid receptor signaling pathway	18	4	0.35	0.00035		GO:0044391	ribosomal subunit	171	15	3.18	7.1e-07		GO:0001882	nucleoside binding	367	17	7.43	0.00133
GO:1901407	regulation of phosphorylation of RNA pol...	2	2	0.04	0.00038		GO:1990904	ribonucleoprotein complex	697	33	12.95	7.8e-07		GO:0016462	pyrophosphatase activity	725	27	14.67	0.00167
GO:1901564	organonitrogen compound metabolic proces...	4859	122	94.79	0.00040		GO:0031982	vesicle	2706	83	50.28	1.0e-06		GO:0097367	carbohydrate derivative binding	1862	55	37.68	0.00227
GO:0043170	macromolecule metabolic process	6789	160	132.45	0.00053		GO:0005615	extracellular space	2595	80	48.22	1.4e-06		GO:0008135	translation factor activity, RNA binding	68	6	1.38	0.00249
GO:0048385	regulation of retinoic acid receptor sig...	9	3	0.18	0.00057		GO:0044421	extracellular region part	2734	83	50.8	1.6e-06		GO:0005525	GTP binding	357	16	7.23	0.00255
GO:0007010	cytoskeleton organization	856	31	16.7	0.00066		GO:0005634	nucleus	4715	125	87.61	1.7e-06		GO:0032550	purine ribonucleoside binding	359	16	7.27	0.00270
GO:0031102	neuron projection regeneration	24	4	0.47	0.00111		GO:0044422	organelle part	5308	136	98.63	2.8e-06		GO:0001883	purine nucleoside binding	360	16	7.29	0.00277
GO:0042886	amide transport	962	33	18.77	0.00111		GO:0015935	small ribosomal subunit	65	9	1.21	3.0e-06		GO:0032549	ribonucleoside binding	363	16	7.35	0.00301
GO:0097113	AMPA glutamate receptor clustering	3	2	0.06	0.00112		GO:0044445	cytosolic part	130	12	2.42	5.5e-06		GO:0032561	guanyl ribonucleotide binding	370	16	7.49	0.00362
GO:0097114	NMDA glutamate receptor clustering	3	2	0.06	0.00112		GO:0031012	extracellular matrix	287	18	5.33	7.3e-06		GO:0019001	guanyl nucleotide binding	371	16	7.51	0.00372
GO:0097688	glutamate receptor clustering	3	2	0.06	0.00112		GO:0043231	intracellular membrane-bounded organelle	7017	167	130.39	7.3e-06		GO:0042974	retinoic acid receptor binding	16	3	0.32	0.00378
GO:0044237	cellular metabolic process	7456	171	145.46	0.00116		GO:0005737	cytoplasm	6755	161	125.52	1.3e-05		GO:0016303	1-phosphatidylinositol-3-kinase activity	5	2	0.1	0.00392
GO:0044271	cellular nitrogen compound biosynthetic ...	3453	90	67.37	0.00118		GO:0005829	cytosol	2173	67	40.38	1.4e-05		GO:0061133	endopeptidase activator activity	5	2	0.1	0.00392
GO:0048678	response to axon injury	25	4	0.49	0.00130		GO:0031974	membrane-enclosed lumen	2783	80	51.71	2.2e-05		GO:0003682	chromatin binding	342	15	6.92	0.00420
GO:0010875	positive regulation of cholesterol efflu...	12	3	0.23	0.00142		GO:0043233	organelle lumen	2783	80	51.71	2.2e-05		GO:0043168	anion binding	2270	63	45.94	0.00461
GO:0032717	negative regulation of interleukin-8 pro...	12	3	0.23	0.00142		GO:0070013	intracellular organelle lumen	2783	80	51.71	2.2e-05		GO:0003720	telomerase activity	6	2	0.12	0.00580
GO:0051023	regulation of immunoglobulin secretion	12	3	0.23	0.00142		GO:0044444	cytoplasmic part	5604	138	104.13	2.2e-05		GO:0035004	phosphatidylinositol 3-kinase activity	6	2	0.12	0.00580
GO:0051851	modification by host of symbiont morphol...	43	5	0.84	0.00143		GO:0032991	protein-containing complex	3393	93	63.05	2.4e-05		GO:0052742	phosphatidylinositol kinase activity	6	2	0.12	0.00580
GO:0010467	gene expression	3720	95	72.57	0.00160		GO:0031981	nuclear lumen	2576	75	47.87	2.8e-05		GO:0036459	thiol-dependent ubiquitinyl hydrolase ac...	84	6	1.7	0.00709
GO:0009059	macromolecule biosynthetic process	3491	90	68.11	0.00169		GO:0044428	nuclear part	2863	81	53.2	3.4e-05		GO:0101005	ubiquitinyl hydrolase activity	85	6	1.72	0.00750
GO:0008152	metabolic process	8673	193	169.2	0.00174		GO:0005623	cell	11975	248	222.51	6.2e-05		GO:0005200	structural constituent of cytoskeleton	39	4	0.79	0.00774
GO:0051099	positive regulation of binding	114	8	2.22	0.00175		GO:0005576	extracellular region	3064	84	56.93	7.2e-05		GO:0005522	profilin binding	7	2	0.14	0.00801
GO:0070647	protein modification by small protein co...	569	22	11.1	0.00181		GO:0043228	non-membrane-bounded organelle	2959	81	54.98	0.00011		GO:0008191	metalloendopeptidase inhibitor activity	7	2	0.14	0.00801
GO:0015031	protein transport	912	31	17.79	0.00181		GO:0043232	intracellular non-membrane-bounded organ...	2959	81	54.98	0.00011		GO:0097001	ceramide binding	7	2	0.14	0.00801
GO:0045184	establishment of protein localization	994	33	19.39	0.00190		GO:0044464	cell part	11890	245	220.93	0.00018		GO:0003746	translation elongation factor activity	21	3	0.43	0.00833
GO:0051702	interaction with symbiont	46	5	0.9	0.00194		GO:0022625	cytosolic large ribosomal subunit	20	4	0.37	0.00045		GO:0050681	androgen receptor binding	21	3	0.43	0.00833
GO:0006950	response to stress	2054	58	40.07	0.00203		GO:0005654	nucleoplasm	1993	56	37.03	0.00092
GO:0006886	intracellular protein transport	538	21	10.5	0.00204		GO:0031232	extrinsic component of external side of ...	3	2	0.06	0.00102
GO:0032489	regulation of Cdc42 protein signal trans...	4	2	0.08	0.00222		GO:0005874	microtubule	179	10	3.33	0.00192
GO:0070816	phosphorylation of RNA polymerase II C-t...	4	2	0.08	0.00222		GO:0005912	adherens junction	358	15	6.65	0.00293
GO:0006807	nitrogen compound metabolic process	7240	165	141.25	0.00241		GO:0005925	focal adhesion	297	13	5.52	0.00380
GO:0071704	organic substance metabolic process	7973	179	155.55	0.00244		GO:0030117	membrane coat	81	6	1.51	0.00395
GO:0034645	cellular macromolecule biosynthetic proc...	3394	87	66.21	0.00249		GO:0048475	coated membrane	81	6	1.51	0.00395
GO:0046907	intracellular transport	855	29	16.68	0.00262		GO:0070161	anchoring junction	371	15	6.89	0.00409
GO:0000902	cell morphogenesis	625	23	12.19	0.00268		GO:0005924	cell-substrate adherens junction	300	13	5.57	0.00413
GO:0016579	protein deubiquitination	96	7	1.87	0.00271		GO:0030055	cell-substrate junction	303	13	5.63	0.00449
GO:0010874	regulation of cholesterol efflux	15	3	0.29	0.00281		GO:0043209	myelin sheath	141	8	2.62	0.00486
GO:0032373	positive regulation of sterol transport	15	3	0.29	0.00281		GO:0030863	cortical cytoskeleton	60	5	1.11	0.00508
GO:0032376	positive regulation of cholesterol trans...	15	3	0.29	0.00281		GO:0005730	nucleolus	612	21	11.37	0.00521
GO:0035855	megakaryocyte development	15	3	0.29	0.00281
GO:0071157	negative regulation of cell cycle arrest	15	3	0.29	0.00281
GO:0044249	cellular biosynthetic process	4071	101	79.42	0.00281
GO:0034641	cellular nitrogen compound metabolic pro...	4506	110	87.91	0.00285
GO:0099173	postsynapse organization	51	5	0.99	0.00308
GO:0015833	peptide transport	945	31	18.44	0.00312
GO:0048305	immunoglobulin secretion	16	3	0.31	0.00341
GO:0045807	positive regulation of endocytosis	75	6	1.46	0.00341
GO:0008104	protein localization	1411	42	27.53	0.00364
GO:0042542	response to hydrogen peroxide	53	5	1.03	0.00364
GO:0032488	Cdc42 protein signal transduction	5	2	0.1	0.00365
GO:0035627	ceramide transport	5	2	0.1	0.00365
GO:0060613	fat pad development	5	2	0.1	0.00365
GO:1901164	negative regulation of trophoblast cell ...	5	2	0.1	0.00365
GO:1901626	regulation of postsynaptic membrane orga...	5	2	0.1	0.00365
GO:1905097	regulation of guanyl-nucleotide exchange...	5	2	0.1	0.00365
GO:2000483	negative regulation of interleukin-8 sec...	5	2	0.1	0.00365
GO:0032370	positive regulation of lipid transport	33	4	0.64	0.00372
GO:0060998	regulation of dendritic spine developmen...	33	4	0.64	0.00372
GO:0002262	myeloid cell homeostasis	102	7	1.99	0.00381
GO:0031099	regeneration	54	5	1.05	0.00395
GO:0033554	cellular response to stress	1085	34	21.17	0.00408
GO:1901576	organic substance biosynthetic process	4121	101	80.4	0.00421
GO:0042592	homeostatic process	1047	33	20.43	0.00427
GO:0048871	multicellular organismal homeostasis	223	11	4.35	0.00443
GO:0035249	synaptic transmission, glutamatergic	35	4	0.68	0.00461
GO:0097061	dendritic spine organization	35	4	0.68	0.00461
GO:0106027	neuron projection organization	35	4	0.68	0.00461
GO:0070646	protein modification by small protein re...	108	7	2.11	0.00521
GO:0033036	macromolecule localization	1614	46	31.49	0.00529
GO:0009057	macromolecule catabolic process	700	24	13.66	0.00531
GO:0044085	cellular component biogenesis	1746	49	34.06	0.00536
GO:0051817	modification of morphology or physiology...	58	5	1.13	0.00538
GO:0001781	neutrophil apoptotic process	6	2	0.12	0.00540
GO:0034616	response to laminar fluid shear stress	6	2	0.12	0.00540
GO:0036092	phosphatidylinositol-3-phosphate biosynt...	6	2	0.12	0.00540
GO:0070935	3'-UTR-mediated mRNA stabilization	6	2	0.12	0.00540
GO:0072578	neurotransmitter-gated ion channel clust...	6	2	0.12	0.00540
GO:1901621	negative regulation of smoothened signal...	6	2	0.12	0.00540
GO:1904861	excitatory synapse assembly	6	2	0.12	0.00540
GO:1905049	negative regulation of metallopeptidase ...	6	2	0.12	0.00540
GO:0044238	primary metabolic process	7669	171	149.62	0.00548
GO:0044788	modulation by host of viral process	19	3	0.37	0.00565
GO:0032368	regulation of lipid transport	59	5	1.15	0.00578
GO:0006414	translational elongation	38	4	0.74	0.00621
GO:0019080	viral gene expression	38	4	0.74	0.00621
GO:0010608	posttranscriptional regulation of gene e...	234	11	4.57	0.00632
GO:0051649	establishment of localization in cell	1077	33	21.01	0.00650
GO:0045879	negative regulation of smoothened signal...	20	3	0.39	0.00655
GO:0051966	regulation of synaptic transmission, glu...	20	3	0.39	0.00655
GO:0071353	cellular response to interleukin-4	20	3	0.39	0.00655
GO:0009058	biosynthetic process	4179	101	81.53	0.00655
GO:0050792	regulation of viral process	115	7	2.24	0.00731
GO:0007144	female meiosis I	7	2	0.14	0.00746
GO:0031650	regulation of heat generation	7	2	0.14	0.00746
GO:0032074	negative regulation of nuclease activity	7	2	0.14	0.00746
GO:0048387	negative regulation of retinoic acid rec...	7	2	0.14	0.00746
GO:0051024	positive regulation of immunoglobulin se...	7	2	0.14	0.00746
GO:0097062	dendritic spine maintenance	7	2	0.14	0.00746
GO:1904424	regulation of GTP binding	7	2	0.14	0.00746
GO:0031103	axon regeneration	21	3	0.41	0.00753
GO:0033363	secretory granule organization	21	3	0.41	0.00753
GO:0022607	cellular component assembly	1647	46	32.13	0.00763
GO:0051098	regulation of binding	241	11	4.7	0.00782
GO:0034613	cellular protein localization	968	30	18.88	0.00802
GO:0035821	modification of morphology or physiology...	64	5	1.25	0.00814
GO:0070301	cellular response to hydrogen peroxide	41	4	0.8	0.00814
GO:0032989	cellular component morphogenesis	687	23	13.4	0.00830
GO:0051641	cellular localization	1482	42	28.91	0.00849
GO:0010543	regulation of platelet activation	22	3	0.43	0.00860
GO:0070670	response to interleukin-4	22	3	0.43	0.00860
GO:0070727	cellular macromolecule localization	973	30	18.98	0.00860
GO:0048524	positive regulation of viral process	65	5	1.27	0.00868
GO:0080134	regulation of response to stress	770	25	15.02	0.00874
GO:0046834	lipid phosphorylation	43	4	0.84	0.00963
GO:0071156	regulation of cell cycle arrest	43	4	0.84	0.00963
GO:0030036	actin cytoskeleton organization	427	16	8.33	0.00980
GO:0034380	high-density lipoprotein particle assemb...	8	2	0.16	0.00983
GO:1901620	regulation of smoothened signaling pathw...	8	2	0.16	0.00983
GO:0031398	positive regulation of protein ubiquitin...	67	5	1.31	0.00984
GO:0065003	protein-containing complex assembly	942	29	18.38	0.00992

## Sheet: LPS-mAECs vs mAECs_GO
	TABLE S3
	LPS-mAECs vs mAECs_GO
TABLE S3
BIOLOGICAL PROCESSES							CELLULAR COMPONENTS							MOLECULAR FUNCTIONS
Category	Term	Annotated	Significant	Expected	classicFisher		Category	Term	Annotated	Significant	Expected	classicFisher		Category	Term	Annotated	Significant	Expected	classicFisher
GO:0006303	double-strand break repair via nonhomologous end joining	25	5	0.42	5.1e-05		GO:0000930	gamma-tubulin complex	11	4	0.18	2.2e-05		GO:0003735	structural constituent of ribosome	332	14	5.55	0.0014
GO:0010467	gene expression	3720	89	62.17	7.8e-05		GO:1990904	ribonucleoprotein complex	697	25	11.58	0.00025		GO:0005488	binding	9776	182	163.47	0.0038
GO:0000726	non-recombinational repair	31	5	0.52	0.00015		GO:0043226	organelle	9471	184	157.4	0.00026		GO:0005138	interleukin-6 receptor binding	6	2	0.1	0.0040
GO:0006518	peptide metabolic process	678	25	11.33	0.00018		GO:0015934	large ribosomal subunit	107	8	1.78	0.00041		GO:0031491	nucleosome binding	40	4	0.67	0.0043
GO:0034641	cellular nitrogen compound metabolic process	4506	101	75.3	0.00027		GO:0005840	ribosome	373	16	6.2	0.00052		GO:0070491	repressing transcription factor binding	44	4	0.74	0.0061
GO:0043170	macromolecule metabolic process	6789	140	113.46	0.00033		GO:0044424	intracellular part	9584	184	159.27	0.00062		GO:0003723	RNA binding	1224	32	20.47	0.0075
GO:0009059	macromolecule biosynthetic process	3491	82	58.34	0.00034		GO:0005634	nucleus	4715	102	78.36	0.00095
GO:0044260	cellular macromolecule metabolic process	5781	122	96.61	0.00052		GO:0005654	nucleoplasm	1993	51	33.12	0.00100
GO:0043043	peptide biosynthetic process	611	22	10.21	0.00060		GO:0005622	intracellular	10192	192	169.38	0.00119
GO:0034645	cellular macromolecule biosynthetic process	3394	79	56.72	0.00062		GO:0031252	cell leading edge	222	11	3.69	0.00124
GO:0045683	negative regulation of epidermis development	12	3	0.2	0.00091		GO:0032991	protein-containing complex	3393	77	56.39	0.00151
GO:0006412	translation	598	21	9.99	0.00109		GO:0031258	lamellipodium membrane	5	2	0.08	0.00266
GO:0010869	regulation of receptor biosynthetic process	14	3	0.23	0.00146		GO:0042765	GPI-anchor transamidase complex	5	2	0.08	0.00266
GO:0038044	transforming growth factor beta production	4	2	0.07	0.00163		GO:0005884	actin filament	58	5	0.96	0.00272
GO:0061309	cardiac neural crest cell development involved in outflow tract morphogenesis	4	2	0.07	0.00163		GO:0043229	intracellular organelle	8431	161	140.11	0.00451
GO:0002639	positive regulation of immunoglobulin production	32	4	0.53	0.00189		GO:0031256	leading edge membrane	67	5	1.11	0.00509
GO:0043603	cellular amide metabolic process	809	25	13.52	0.00224		GO:0044391	ribosomal subunit	171	8	2.84	0.00786
GO:0044267	cellular protein metabolic process	3551	79	59.34	0.00243		GO:0031981	nuclear lumen	2576	58	42.81	0.00813
GO:0043604	amide biosynthetic process	682	22	11.4	0.00244		GO:0043228	non-membrane-bounded organelle	2959	65	49.17	0.00853
GO:0010871	negative regulation of receptor biosynthetic process	5	2	0.08	0.00269		GO:0043232	intracellular non-membrane-bounded organelle	2959	65	49.17	0.00853
GO:0032020	ISG15-protein conjugation	5	2	0.08	0.00269		GO:0030027	lamellipodium	107	6	1.78	0.00889
GO:0048298	positive regulation of isotype switching to IgA isotypes	5	2	0.08	0.00269		GO:0031227	intrinsic component of endoplasmic reticulum membrane	77	5	1.28	0.00912
GO:0051799	negative regulation of hair follicle development	5	2	0.08	0.00269		GO:0005829	cytosol	2173	50	36.11	0.00967
GO:0032800	receptor biosynthetic process	18	3	0.3	0.00312
GO:0002204	somatic recombination of immunoglobulin genes involved in immune response	38	4	0.64	0.00360
GO:0002208	somatic diversification of immunoglobulins involved in immune response	38	4	0.64	0.00360
GO:0045190	isotype switching	38	4	0.64	0.00360
GO:0061005	cell differentiation involved in kidney development	38	4	0.64	0.00360
GO:0051054	positive regulation of DNA metabolic process	151	8	2.52	0.00388
GO:0042636	negative regulation of hair cycle	6	2	0.1	0.00399
GO:0048296	regulation of isotype switching to IgA isotypes	6	2	0.1	0.00399
GO:0051255	spindle midzone assembly	6	2	0.1	0.00399
GO:0061307	cardiac neural crest cell differentiation involved in heart development	6	2	0.1	0.00399
GO:0061308	cardiac neural crest cell development involved in heart development	6	2	0.1	0.00399
GO:0007219	Notch signaling pathway	120	7	2.01	0.00401
GO:0032835	glomerulus development	40	4	0.67	0.00434
GO:0045830	positive regulation of isotype switching	21	3	0.35	0.00491
GO:0002381	immunoglobulin production involved in immunoglobulin mediated immune response	42	4	0.7	0.00518
GO:0016447	somatic recombination of immunoglobulin gene segments	42	4	0.7	0.00518
GO:0010629	negative regulation of gene expression	1003	28	16.76	0.00519
GO:0006807	nitrogen compound metabolic process	7240	141	121	0.00537
GO:0010452	histone H3-K36 methylation	7	2	0.12	0.00553
GO:0010745	negative regulation of macrophage derived foam cell differentiation	7	2	0.12	0.00553
GO:0048290	isotype switching to IgA isotypes	7	2	0.12	0.00553
GO:0019079	viral genome replication	68	5	1.14	0.00554
GO:0051172	negative regulation of nitrogen compound metabolic process	1445	37	24.15	0.00563
GO:0044271	cellular nitrogen compound biosynthetic process	3453	75	57.71	0.00623
GO:0033365	protein localization to organelle	475	16	7.94	0.00626
GO:0010605	negative regulation of macromolecule metabolic process	1556	39	26	0.00637
GO:0002637	regulation of immunoglobulin production	45	4	0.75	0.00663
GO:0016445	somatic diversification of immunoglobulins	45	4	0.75	0.00663
GO:0044237	cellular metabolic process	7456	144	124.61	0.00664
GO:0033627	cell adhesion mediated by integrin	46	4	0.77	0.00716
GO:0045911	positive regulation of DNA recombination	24	3	0.4	0.00720
GO:0002903	negative regulation of B cell apoptotic process	8	2	0.13	0.00729
GO:0021903	rostrocaudal neural tube patterning	8	2	0.13	0.00729
GO:0048791	calcium ion-regulated exocytosis of neurotransmitter	8	2	0.13	0.00729
GO:0072015	glomerular visceral epithelial cell development	8	2	0.13	0.00729
GO:0002250	adaptive immune response	168	8	2.81	0.00730
GO:0090304	nucleic acid metabolic process	3421	74	57.17	0.00737
GO:0002377	immunoglobulin production	73	5	1.22	0.00747
GO:0043903	regulation of symbiosis	136	7	2.27	0.00788
GO:0044238	primary metabolic process	7669	147	128.17	0.00798
GO:1901576	organic substance biosynthetic process	4121	86	68.87	0.00927
GO:0048711	positive regulation of astrocyte differentiation	9	2	0.15	0.00927
GO:0072310	glomerular epithelial cell development	9	2	0.15	0.00927
GO:0009058	biosynthetic process	4179	87	69.84	0.00937
GO:0048489	synaptic vesicle transport	50	4	0.84	0.00960
GO:0097480	establishment of synaptic vesicle localization	50	4	0.84	0.00960
GO:1901566	organonitrogen compound biosynthetic process	1297	33	21.68	0.00975
GO:0009987	cellular process	11816	211	197.47	0.00989
GO:0002285	lymphocyte activation involved in immune response	109	6	1.82	0.00993
GO:0010468	regulation of gene expression	2808	62	46.93	0.00997

## Sheet: LPS-mAECs vs LPS-eAECs_GO
TABLE S3
LPS-mAECs vs LPS-eAECs_GO
BIOLOGICAL PROCESSES							CELLULAR COMPONENTS							MOLECULAR FUNCTIONS
Category	Term	Annotated	Significant	Expected	classicFisher		Category	Term	Annotated	Significant	Expected	classicFisher		Category	Term	Annotated	Significant	Expected	classicFisher
GO:0006412	translation	598	24	8.95	1.1e-05		GO:0005840	ribosome	373	16	5.17	6.6e-05		GO:0005198	structural molecule activity	714	26	10.35	1.4e-05
GO:0043043	peptide biosynthetic process	611	24	9.14	1.5e-05		GO:1990904	ribonucleoprotein complex	697	23	9.67	0.00011		GO:0003735	structural constituent of ribosome	332	15	4.81	0.00010
GO:0006518	peptide metabolic process	678	25	10.15	2.9e-05		GO:0043226	organelle	9471	155	131.37	0.00038		GO:0072572	poly-ADP-D-ribose binding	2	2	0.03	0.00021
GO:0019538	protein metabolic process	4209	90	62.98	5.0e-05		GO:0044391	ribosomal subunit	171	9	2.37	0.00064		GO:0003723	RNA binding	1224	33	17.74	0.00036
GO:0039694	viral RNA genome replication	16	4	0.24	7.7e-05		GO:0005622	intracellular	10192	163	141.37	0.00072		GO:0042393	histone binding	123	8	1.78	0.00042
GO:0043604	amide biosynthetic process	682	24	10.21	8.8e-05		GO:0015934	large ribosomal subunit	107	7	1.48	0.00072		GO:0015662	ATPase activity, coupled to transmembran...	33	4	0.48	0.00126
GO:0006414	translational elongation	38	5	0.57	0.00024		GO:0044424	intracellular part	9584	155	132.94	0.00082		GO:0008135	translation factor activity, RNA binding	68	5	0.99	0.00303
GO:0044267	cellular protein metabolic process	3551	76	53.14	0.00029		GO:0016607	nuclear speck	236	10	3.27	0.00172		GO:0003746	translation elongation factor activity	21	3	0.3	0.00329
GO:0043603	cellular amide metabolic process	809	25	12.11	0.00046		GO:1903561	extracellular vesicle	2091	44	29	0.00278		GO:0019829	cation-transporting ATPase activity	44	4	0.64	0.00370
GO:0043170	macromolecule metabolic process	6789	126	101.59	0.00049		GO:0043230	extracellular organelle	2092	44	29.02	0.00280		GO:0022853	active ion transmembrane transporter act...	44	4	0.64	0.00370
GO:0042635	positive regulation of hair cycle	11	3	0.16	0.00050		GO:0070062	extracellular exosome	2078	43	28.82	0.00426		GO:0042625	ATPase coupled ion transmembrane transpo...	44	4	0.64	0.00370
GO:0051798	positive regulation of hair follicle dev...	11	3	0.16	0.00050		GO:0044421	extracellular region part	2734	53	37.92	0.00559		GO:0070742	C2H2 zinc finger domain binding	7	2	0.1	0.00419
GO:0019079	viral genome replication	68	6	1.02	0.00053		GO:0005882	intermediate filament	118	6	1.64	0.00604		GO:0005391	sodium:potassium-exchanging ATPase activ...	9	2	0.13	0.00704
GO:1901564	organonitrogen compound metabolic proces...	4859	95	72.71	0.00092		GO:0031012	extracellular matrix	287	10	3.98	0.00686		GO:0008556	potassium-transporting ATPase activity	9	2	0.13	0.00704
GO:0044260	cellular macromolecule metabolic process	5781	109	86.51	0.00111
GO:0044238	primary metabolic process	7669	137	114.76	0.00124
GO:0006807	nitrogen compound metabolic process	7240	130	108.34	0.00172
GO:0022417	protein maturation by protein folding	5	2	0.07	0.00216
GO:0071704	organic substance metabolic process	7973	140	119.31	0.00236
GO:0051797	regulation of hair follicle development	19	3	0.28	0.00268
GO:0010467	gene expression	3720	74	55.67	0.00317
GO:0042634	regulation of hair cycle	25	3	0.37	0.00596
GO:0002753	cytoplasmic pattern recognition receptor...	27	3	0.4	0.00742
GO:0044764	multi-organism cellular process	27	3	0.4	0.00742
GO:0006448	regulation of translational elongation	9	2	0.13	0.00749
GO:0019081	viral translation	9	2	0.13	0.00749
GO:0045684	positive regulation of epidermis develop...	28	3	0.42	0.00822
GO:0008152	metabolic process	8673	147	129.78	0.00856
GO:0043123	positive regulation of I-kappaB kinase/N...	119	6	1.78	0.00896
GO:0002181	cytoplasmic translation	29	3	0.43	0.00906
GO:0044237	cellular metabolic process	7456	129	111.57	0.00958
