# Supplementary material for: Unveiling the immunomodulatory shift: Epithelial-mesenchymal transition Alters immune mechanisms of amniotic epithelial cells
Source: iScience. 2023 Aug 9;26(9):107582. doi: 10.1016/j.isci.2023.107582 (PMC10481295; doi:10.1016/j.isci.2023.107582)
Supplement: Table S4. List of KEGG pathways enriched for the three pairwise comparisons, related to Figure 1 — First sheet: LPS-eAECs vs. eAECs. Second sheet: LPS-mAECs vs. mAECs. Third sheet: LPS-mAECs vs. LPS-eAECs. [file mmc4.xlsx]

## Sheet: LPS-eAECs vs eAECs KEGG
TABLE S4
LPS-eAECs vs eAECs KEGG
KEGG_pathway_ID	Pathway_description	Number of genes	DEGs	Pvalue of DEGs
path:oas03010	Ribosome	142	15	3.66391e-07
path:oas03013	RNA transport	145	12	6.80301e-05
path:oas04066	HIF-1 signaling pathway	104	10	7.98346e-05
path:oas05152	Tuberculosis	159	11	0.000653894
path:oas05164	Influenza A	139	10	0.000851359
path:oas05169	Epstein-Barr virus infection	183	11	0.00206072
path:oas04668	TNF signaling pathway	109	8	0.00247688
path:oas05167	Kaposi sarcoma-associated herpesvirus infection	161	10	0.00258003
path:oas04625	C-type lectin receptor signaling pathway	90	7	0.00331767
path:oas05166	Human T-cell leukemia virus 1 infection	206	11	0.00512334
path:oas05142	Chagas disease (American trypanosomiasis)	100	7	0.00593833
path:oas05168	Herpes simplex virus 1 infection	156	9	0.00678186
path:oas04657	IL-17 signaling pathway	82	6	0.00864513
path:oas05163	Human cytomegalovirus infection	196	10	0.010195
path:oas04612	Antigen processing and presentation	63	5	0.0116442
path:oas05211	Renal cell carcinoma	66	5	0.0140597
path:oas04371	Apelin signaling pathway	118	7	0.0141695
path:oas05170	Human immunodeficiency virus 1 infection	177	9	0.0148192
path:oas04623	Cytosolic DNA-sensing pathway	50	4	0.0228598
path:oas05132	Salmonella infection	162	8	0.0246484
path:oas04145	Phagosome	140	7	0.032635
path:oas04666	Fc gamma R-mediated phagocytosis	82	5	0.0326358
path:oas04722	Neurotrophin signaling pathway	111	6	0.0336125
path:oas04622	RIG-I-like receptor signaling pathway	61	4	0.0432014
path:oas05203	Viral carcinogenesis	181	8	0.0433743
path:oas00620	Pyruvate metabolism	37	3	0.0457729
path:oas05215	Prostate cancer	90	5	0.0458799
path:oas05100	Bacterial invasion of epithelial cells	63	4	0.0477191

## Sheet: LPS-mAECs vs mAECs KEGG
TABLE S4
LPS-mAECs vs mAECs KEGG
KEGG_pathway_ID	Pathway_description	N	DE	P,DE
path:oas05165	Human papillomavirus infection	299	15	0.000120011
path:oas05169	Epstein-Barr virus infection	183	11	0.000220064
path:oas04330	Notch signaling pathway	44	5	0.00076497
path:oas05200	Pathways in cancer	468	17	0.00180819
path:oas03050	Proteasome	43	4	0.0054942
path:oas00563	Glycosylphosphatidylinositol (GPI)-anchor biosynthesis	23	3	0.00627887
path:oas05134	Legionellosis	50	4	0.00937957
path:oas04630	JAK-STAT signaling pathway	146	7	0.0108111
path:oas03040	Spliceosome	123	6	0.0165618
path:oas04625	C-type lectin receptor signaling pathway	90	5	0.0169115
path:oas05162	Measles	124	6	0.0171739
path:oas04721	Synaptic vesicle cycle	65	4	0.0228103
path:oas04115	p53 signaling pathway	67	4	0.0251817
path:oas05164	Influenza A	139	6	0.0282998
path:oas04216	Ferroptosis	42	3	0.0324045
path:oas03320	PPAR signaling pathway	76	4	0.0376498
path:oas04978	Mineral absorption	45	3	0.0386505
path:oas03430	Mismatch repair	19	2	0.0392119
path:oas04970	Salivary secretion	78	4	0.0408255
path:oas04371	Apelin signaling pathway	118	5	0.0468374
path:oas04657	IL-17 signaling pathway	82	4	0.0476211

## Sheet: LPS-mAECs vs LPS-eAECs KEGG
TABLE S4
LPS-mAECs vs LPS-eAECs KEGG
KEGG_pathway_ID	Pathway_description	N	DE	P,DE
path:oas03040	Spliceosome	123	9	4.0586e-05
path:oas04978	Mineral absorption	45	5	0.000336227
path:oas03010	Ribosome	142	8	0.000665418
path:oas05162	Measles	124	7	0.00144092
path:oas04961	Endocrine and other factor-regulated calcium reabsorption	43	4	0.00266376
path:oas04964	Proximal tubule bicarbonate reclamation	21	3	0.00273268
path:oas05164	Influenza A	139	7	0.00276884
path:oas00980	Metabolism of xenobiotics by cytochrome P450	50	4	0.00462347
path:oas05204	Chemical carcinogenesis	58	4	0.00784251
path:oas03013	RNA transport	145	6	0.0139642
path:oas04976	Bile secretion	70	4	0.0149815
path:oas04216	Ferroptosis	42	3	0.0192032
path:oas05168	Herpes simplex virus 1 infection	156	6	0.0193803
path:oas05165	Human papillomavirus infection	299	9	0.0202219
path:oas04970	Salivary secretion	78	4	0.021474
path:oas05200	Pathways in cancer	468	12	0.0245087
path:oas00982	Drug metabolism - cytochrome P450	48	3	0.0272947
path:oas04925	Aldosterone synthesis and secretion	86	4	0.0294632
path:oas05160	Hepatitis C	139	5	0.0408226
path:oas04744	Phototransduction	24	2	0.0417985
path:oas04974	Protein digestion and absorption	97	4	0.0429896
