# Supplementary material for: Unveiling the immunomodulatory shift: Epithelial-mesenchymal transition Alters immune mechanisms of amniotic epithelial cells
Source: iScience. 2023 Aug 9;26(9):107582. doi: 10.1016/j.isci.2023.107582 (PMC10481295; doi:10.1016/j.isci.2023.107582)
Supplement: Table S6. Network controllers of each experimental group, related to Table 1 — List of hub and bottleneck node classification for the three pairwise comparisons. First and second sheets: respectively, bottlenecks and hubs of LPS-eAECs vs. eAECs. Third and fourth sheets: respectively, bottlenecks and hubs of LPS-mAECs vs. mAECs. Fifth and sixth sheets: respectively, bottlenecks and hubs of LPS-mAECs vs. LPS-eAECs. [file mmc5.xlsx]

## Sheet: LPS-eAECs vs eAECs_Bottleneck
TABLE S6
LPS-eAECs vs eAECs_Bottleneck
Gene stable ID	Gene name	Gene description
ENSOARG00000000044	IL2	interleukin 2
ENSOARG00000000156	PRKCD	protein kinase C delta
ENSOARG00000000184	CAMK4	calcium/calmodulin dependent protein kinase IV
ENSOARG00000000483	NFKB2	nuclear factor kappa B subunit 2
ENSOARG00000000838	ARF6	ADP ribosylation factor 6
ENSOARG00000000939	MAVS	mitochondrial antiviral signaling protein
ENSOARG00000001014	PDK1	pyruvate dehydrogenase kinase 1
ENSOARG00000001031	MYD88	MYD88 innate immune signal transduction adaptor
ENSOARG00000001653	MAPK9	mitogen-activated protein kinase 9
ENSOARG00000001667	EIF2AK1	eukaryotic translation initiation factor 2 alpha kinase 1
ENSOARG00000001783	FOS	Fos proto-oncogene, AP-1 transcription factor subunit
ENSOARG00000002021	RAC1	Rac family small GTPase 1
ENSOARG00000002180	-	phosphoinositide-3-kinase regulatory subunit 3
ENSOARG00000002200	NUP98	nucleoporin 98
ENSOARG00000002445	FCER2	Fc fragment of IgE receptor II
ENSOARG00000002484	CREBBP	CREB binding protein
ENSOARG00000002885	CTNNB1	catenin beta 1
ENSOARG00000003246	IKBKB	inhibitor of nuclear factor kappa B kinase subunit beta
ENSOARG00000003718	MAPK3	mitogen-activated protein kinase 3
ENSOARG00000004002	RAB7A	RAB7A, member RAS oncogene family
ENSOARG00000005105	RBPJL	recombination signal binding protein for immunoglobulin kappa J region like
ENSOARG00000005184	PIK3C3	phosphatidylinositol 3-kinase catalytic subunit type 3
ENSOARG00000005570	IKBKE	inhibitor of nuclear factor kappa B kinase subunit epsilon
ENSOARG00000005847	PRKCE	protein kinase C epsilon
ENSOARG00000006007	NGFR	nerve growth factor receptor
ENSOARG00000006106	CIITA	class II major histocompatibility complex transactivator
ENSOARG00000006476	PRKACA	protein kinase cAMP-activated catalytic subunit alpha
ENSOARG00000006526	AKT2	AKT serine/threonine kinase 2
ENSOARG00000006626	IRF7	interferon regulatory factor 7
ENSOARG00000006951	CAMK2A	calcium/calmodulin dependent protein kinase II alpha
ENSOARG00000007284	ARHGAP10	Rho GTPase activating protein 10
ENSOARG00000007392	MAP3K1	mitogen-activated protein kinase kinase kinase 1
ENSOARG00000007502	NFKBIA	NFKB inhibitor alpha
ENSOARG00000007814	SYK	spleen associated tyrosine kinase
ENSOARG00000008027	MYC	MYC proto-oncogene, bHLH transcription factor
ENSOARG00000008333	TNF-alpha	Tumor necrosis factor, membrane form Intracellular domain 1 Intracellular domain 2 C-domain 1 C-domain 2 Tumor necrosis factor, soluble form
ENSOARG00000008600	PAIP1	poly(A) binding protein interacting protein 1
ENSOARG00000008953	PLEKHM2	pleckstrin homology and RUN domain containing M2
ENSOARG00000008988	PLCG2	phospholipase C gamma 2
ENSOARG00000009046	NTF3	neurotrophin 3
ENSOARG00000009154	STAT2	signal transducer and activator of transcription 2
ENSOARG00000009565	PTPN11	protein tyrosine phosphatase non-receptor type 11
ENSOARG00000009602	LDHA	L-lactate dehydrogenase A chain
ENSOARG00000009740	EIF2AK2	eukaryotic translation initiation factor 2 alpha kinase 2
ENSOARG00000009986	RAB9B	RAB9B, member RAS oncogene family
ENSOARG00000009999	JUN	Jun proto-oncogene, AP-1 transcription factor subunit
ENSOARG00000010707	-	-
ENSOARG00000010978	GAB1	GRB2 associated binding protein 1
ENSOARG00000011655	CHEK1	checkpoint kinase 1
ENSOARG00000012145	WAS	WASP actin nucleation promoting factor
ENSOARG00000012222	-	-
ENSOARG00000012393	GNAQ	G protein subunit alpha q
ENSOARG00000012557	TIRAP	TIR domain containing adaptor protein
ENSOARG00000012602	NUP42	nucleoporin 42
ENSOARG00000012718	NFKB1	nuclear factor kappa B subunit 1
ENSOARG00000012776	APLNR	apelin receptor
ENSOARG00000013076	GNA11	G protein subunit alpha 11
ENSOARG00000013080	DOCK1	dedicator of cytokinesis 1
ENSOARG00000013329	MAP3K3	mitogen-activated protein kinase kinase kinase 3
ENSOARG00000013335	IRF3	interferon regulatory factor 3
ENSOARG00000013532	-	PTTG1 regulator of sister chromatid separation, securin
ENSOARG00000013636	CDKN1A	cyclin dependent kinase inhibitor 1A
ENSOARG00000013860	-	ras homolog family member A
ENSOARG00000013903	STAT1	signal transducer and activator of transcription 1
ENSOARG00000014239	NFATC2	nuclear factor of activated T cells 2
ENSOARG00000014293	BCL10	BCL10 immune signaling adaptor
ENSOARG00000014476	EIF4A1	eukaryotic translation initiation factor 4A1
ENSOARG00000014630	MKNK2	MAPK interacting serine/threonine kinase 2
ENSOARG00000014778	LYN	LYN proto-oncogene, Src family tyrosine kinase
ENSOARG00000015262	SERPINE1	serpin family E member 1
ENSOARG00000015301	ACOT12	acyl-CoA thioesterase 12
ENSOARG00000015571	TP53	tumor protein p53
ENSOARG00000015630	RAF1	Raf-1 proto-oncogene, serine/threonine kinase
ENSOARG00000015656	ICAM1	intercellular adhesion molecule 1
ENSOARG00000015712	-	-
ENSOARG00000015811	EEA1	early endosome antigen 1
ENSOARG00000015898	ROCK2	Rho associated coiled-coil containing protein kinase 2
ENSOARG00000015905	EIF4E	eukaryotic translation initiation factor 4E
ENSOARG00000016193	IL18	interleukin 18
ENSOARG00000016744	NOS2	nitric oxide synthase 2
ENSOARG00000016775	ATF4	activating transcription factor 4
ENSOARG00000017377	GNAI1	G protein subunit alpha i1
ENSOARG00000017488	-	-
ENSOARG00000017940	SRC	SRC proto-oncogene, non-receptor tyrosine kinase
ENSOARG00000017959	RAE1	ribonucleic acid export 1
ENSOARG00000018185	MAP2K1	mitogen-activated protein kinase kinase 1
ENSOARG00000018468	FADD	Fas associated via death domain
ENSOARG00000018506	-	actin gamma 1
ENSOARG00000018847	CREB1	cAMP responsive element binding protein 1
ENSOARG00000019079	TRAF6	TNF receptor associated factor 6
ENSOARG00000019122	-	-
ENSOARG00000019201	IRF9	interferon regulatory factor 9
ENSOARG00000019372	VDR	vitamin D receptor
ENSOARG00000019651	DDX20	DEAD-box helicase 20
ENSOARG00000020174	XPO1	exportin 1
ENSOARG00000020520	PRKAB2	protein kinase AMP-activated non-catalytic subunit beta 2
ENSOARG00000020596	EIF4G1	eukaryotic translation initiation factor 4 gamma 1
ENSOARG00000021136	HIF1A	hypoxia inducible factor 1 subunit alpha
ENSOARG00000021166	EIF2S1	eukaryotic translation initiation factor 2 subunit alpha
ENSOARG00000025176	-	calmodulin-alpha
ENSOARG00000025177	TNFRSF1A	TNF receptor superfamily member 1A
oas:114114919	-	GTPase HRas-like
oas:105601901	-	nuclear RNA export factor 3-like
oas:114112401	-	rano class II histocompatibility antigen, A beta chain-like
oas:114114452	-	T-cell receptor beta chain V region
oas:101116223	MAPK11	mitogen-activated protein kinase 11 isoform X1
oas:114109642	-	BOLA class I histocompatibility antigen, alpha chain BL3-7-like
oas:114112926	GNG10	guanine nucleotide-binding protein G(I)/G(S)/G(O) subunit gamma-10
oas:114108599	-	cell division control protein 42
oas:101121631	NTRK3	NT-3 growth factor receptor
oas:114116619	IL17D	interleukin-17D
oas:101120599	-	wiskott-Aldrich syndrome protein family member 2-like
oas:101107592	RAC2	ras-related C3 botulinum toxin substrate 2
oas:494433	ITGB2	integrin beta-2 precursor
oas:101119602	BCL2	apoptosis regulator Bcl-2

## Sheet: LPS-eAECs vs eAECs_Hub
TABLE S6
LPS-eAECs vs eAECs_Hub
Gene stable ID	Gene name	Gene description
ENSOARG00000001031	MYD88	MYD88 innate immune signal transduction adaptor
ENSOARG00000001035	GNGT1	G protein subunit gamma transducin 1
ENSOARG00000001101	GNG11	G protein subunit gamma 11
ENSOARG00000001701	-	-
ENSOARG00000001783	FOS	Fos proto-oncogene, AP-1 transcription factor subunit
ENSOARG00000001850	GNB1	G protein subunit beta 1
ENSOARG00000002021	RAC1	Rac family small GTPase 1
ENSOARG00000002180	-	phosphoinositide-3-kinase regulatory subunit 3
ENSOARG00000002181	-	-
ENSOARG00000002484	CREBBP	CREB binding protein
ENSOARG00000002875	-	-
ENSOARG00000003246	IKBKB	inhibitor of nuclear factor kappa B kinase subunit beta
ENSOARG00000003514	GNG4	G protein subunit gamma 4
ENSOARG00000003718	MAPK3	mitogen-activated protein kinase 3
ENSOARG00000003782	B2M	beta-2-microglobulin
ENSOARG00000004002	RAB7A	RAB7A, member RAS oncogene family
ENSOARG00000004058	IKBKG	inhibitor of nuclear factor kappa B kinase regulatory subunit gamma
ENSOARG00000004963	RAB7B	RAB7B, member RAS oncogene family
ENSOARG00000005728	GNB3	G protein subunit beta 3
ENSOARG00000005847	PRKCE	protein kinase C epsilon
ENSOARG00000005870	PIK3R1	phosphoinositide-3-kinase regulatory subunit 1
ENSOARG00000006076	AKT3	AKT serine/threonine kinase 3
ENSOARG00000006106	CIITA	class II major histocompatibility complex transactivator
ENSOARG00000006526	AKT2	AKT serine/threonine kinase 2
ENSOARG00000006626	IRF7	interferon regulatory factor 7
ENSOARG00000007221	-	DLA class II histocompatibility antigen, DR-1 beta chain-like
ENSOARG00000007229	CD74	CD74 molecule
ENSOARG00000007245	PIK3CB	phosphatidylinositol-4,5-bisphosphate 3-kinase catalytic subunit beta
ENSOARG00000007335	-	-
ENSOARG00000007365	HRAS	HRas proto-oncogene, GTPase
ENSOARG00000007375	-	HLA class II histocompatibility antigen, DQ beta 1 chain
ENSOARG00000007389	-	-
ENSOARG00000007458	HLA-DOB	HLA class II histocompatibility antigen, DO beta chain
ENSOARG00000007664	PIK3CD	phosphatidylinositol-4,5-bisphosphate 3-kinase catalytic subunit delta
ENSOARG00000007814	SYK	spleen associated tyrosine kinase
ENSOARG00000007906	HLA-DMB	HLA class II histocompatibility antigen, DM beta chain
ENSOARG00000007972	HLA-DMA	HLA class II histocompatibility antigen, DM alpha chain
ENSOARG00000008091	HLA-DOA	HLA class II histocompatibility antigen, DO alpha chain
ENSOARG00000009042	-	-
ENSOARG00000009154	STAT2	signal transducer and activator of transcription 2
ENSOARG00000009171	EIF2S2	eukaryotic translation initiation factor 2 subunit beta
ENSOARG00000009395	-	-
ENSOARG00000009545	-	RELB proto-oncogene, NF-kB subunit
ENSOARG00000009999	JUN	Jun proto-oncogene, AP-1 transcription factor subunit
ENSOARG00000010164	GNAI2	G protein subunit alpha i2
ENSOARG00000010640	CALM3	calmodulin 3
ENSOARG00000010707	-	-
ENSOARG00000011626	TUBB	tubulin beta class I
ENSOARG00000012321	MAP3K7	mitogen-activated protein kinase kinase kinase 7
ENSOARG00000012718	NFKB1	nuclear factor kappa B subunit 1
ENSOARG00000012870	MAPK14	mitogen-activated protein kinase 14
ENSOARG00000013006	MAPK13	mitogen-activated protein kinase 13
ENSOARG00000013105	-	-
ENSOARG00000013188	IFNAR1	interferon alpha and beta receptor subunit 1
ENSOARG00000013309	-	-
ENSOARG00000013335	IRF3	interferon regulatory factor 3
ENSOARG00000013462	-	-
ENSOARG00000013829	CHUK	component of inhibitor of nuclear factor kappa B kinase complex
ENSOARG00000013856	-	BOLA class I histocompatibility antigen, alpha chain BL3-7-like
ENSOARG00000013860	-	ras homolog family member A
ENSOARG00000013903	STAT1	signal transducer and activator of transcription 1
ENSOARG00000013925	GNG5	G protein subunit gamma 5
ENSOARG00000014069	-	-
ENSOARG00000014389	GNG13	G protein subunit gamma 13
ENSOARG00000015529	MAPK1	mitogen-activated protein kinase 1
ENSOARG00000015707	-	-
ENSOARG00000015866	-	-
ENSOARG00000016098	-	-
ENSOARG00000016257	DQA	HLA class II histocompatibility antigen, DQ alpha 2 chain
ENSOARG00000016272	GNB2	G protein subunit beta 2
ENSOARG00000016610	HLA-DRA	major histocompatibility complex, class II, DR alpha
ENSOARG00000016744	NOS2	nitric oxide synthase 2
ENSOARG00000017377	GNAI1	G protein subunit alpha i1
ENSOARG00000017426	RELA	RELA proto-oncogene, NF-kB subunit
ENSOARG00000017943	EP300	E1A binding protein p300
ENSOARG00000018506	-	actin gamma 1
ENSOARG00000018847	CREB1	cAMP responsive element binding protein 1
ENSOARG00000018884	-	tubulin alpha 1b
ENSOARG00000019079	TRAF6	TNF receptor associated factor 6
ENSOARG00000019799	MAPK12	mitogen-activated protein kinase 12
ENSOARG00000019999	KRAS	KRAS proto-oncogene, GTPase
ENSOARG00000020027	NRAS	NRAS proto-oncogene, GTPase
ENSOARG00000020032	-	tubulin alpha-1D chain
ENSOARG00000020697	GNB4	G protein subunit beta 4
ENSOARG00000020711	PIK3CA	phosphatidylinositol-4,5-bisphosphate 3-kinase catalytic subunit alpha
ENSOARG00000020870	ARNT	aryl hydrocarbon receptor nuclear translocator
ENSOARG00000020950	GNB5	G protein subunit beta 5
ENSOARG00000021136	HIF1A	hypoxia inducible factor 1 subunit alpha
ENSOARG00000021166	EIF2S1	eukaryotic translation initiation factor 2 subunit alpha
oas:114109642	-	BOLA class I histocompatibility antigen, alpha chain BL3-7-like
oas:114109630	-	BOLA class I histocompatibility antigen, alpha chain BL3-7-like isoform X1
oas:114108675	-	BOLA class I histocompatibility antigen, alpha chain BL3-6-like isoform X1
oas:101111694	-	-
oas:101107641	-	-
oas:101106374	-	-
oas:101104866	-	BOLA class I histocompatibility antigen, alpha chain BL3-6
oas:114114919	-	GTPase HRas-like
oas:114112401	-	rano class II histocompatibility antigen, A beta chain-like
oas:114109608	-	rano class II histocompatibility antigen, A beta chain-like
oas:114109528	-	HLA class II histocompatibility antigen, DQ alpha 2 chain-like
oas:101120392	-	boLa class II histocompatibility antigen, DQB*0101 beta chain
oas:101118514	-	boLa class II histocompatibility antigen, DQB*0101 beta chain-like isoform X1
oas:101112038	-	boLa class II histocompatibility antigen, DQB*0101 beta chain-like
oas:114112926	GNG10	guanine nucleotide-binding protein G(I)/G(S)/G(O) subunit gamma-10
oas:114110326	-	guanine nucleotide-binding protein G(I)/G(S)/G(O) subunit gamma-10
oas:106991180	GNG14	putative guanine nucleotide-binding protein G(I)/G(S)/G(O) subunit gamma-14
oas:105611474	GNG7	guanine nucleotide-binding protein G(I)/G(S)/G(O) subunit gamma-7
oas:105608415	GNGT2	guanine nucleotide-binding protein G(I)/G(S)/G(O) subunit gamma-T2
oas:101115838	GNG12	guanine nucleotide-binding protein G(I)/G(S)/G(O) subunit gamma-12
oas:101116223	MAPK11	mitogen-activated protein kinase 11 isoform X1
oas:114114452	-	T-cell receptor beta chain V region
oas:101114438	-	T cell receptor beta variable 7-9
oas:101107592	RAC2	ras-related C3 botulinum toxin substrate 2
oas:114108604	-	-

## Sheet: LPS-mAECs vs mAECs_Bottleneck
TABLE S6
LPS-mAECs vs mAECs_Bottleneck
Gene stable ID	Gene name	Gene description
ENSOARG00000019070	PDGFRA	platelet derived growth factor receptor alpha
oas:114114919	-	-
ENSOARG00000006526	AKT2	AKT serine/threonine kinase 2
ENSOARG00000015571	TP53	tumor protein p53
ENSOARG00000008837	GHR	growth hormone receptor
ENSOARG00000003966	NOTCH3	notch receptor 3
ENSOARG00000002484	CREBBP	CREB binding protein
ENSOARG00000011865	ERBB2	erb-b2 receptor tyrosine kinase 2
ENSOARG00000003418	PTK2	protein tyrosine kinase 2
ENSOARG00000013102	ETS1	ETS proto-oncogene 1, transcription factor
ENSOARG00000013480	JAK2	Janus kinase 2
ENSOARG00000005315	MMP1	matrix metallopeptidase 1
ENSOARG00000010809	DVL2	dishevelled segment polarity protein 2
ENSOARG00000002479	PIK3R5	phosphoinositide-3-kinase regulatory subunit 5
ENSOARG00000001783	FOS	Fos proto-oncogene, AP-1 transcription factor subunit
oas:114112926	-	-
oas:114113852	-	-
ENSOARG00000013903	STAT1	signal transducer and activator of transcription 1
ENSOARG00000008027	MYC	MYC proto-oncogene, bHLH transcription factor
ENSOARG00000005105	RBPJL	recombination signal binding protein for immunoglobulin kappa J region like
ENSOARG00000016452	PPARG	peroxisome proliferator activated receptor gamma
ENSOARG00000013146	IL12B	interleukin 12B
ENSOARG00000012393	GNAQ	G protein subunit alpha q
ENSOARG00000017431	NFE2L2	nuclear factor, erythroid 2 like 2
ENSOARG00000015354	LRP5	LDL receptor related protein 5
ENSOARG00000005525	MALT1	MALT1 paracaspase
ENSOARG00000021136	HIF1A	hypoxia inducible factor 1 subunit alpha
oas:114110058	-	-
ENSOARG00000012379	FLT3	fms related receptor tyrosine kinase 3
ENSOARG00000009094	UBE3A	ubiquitin protein ligase E3A
ENSOARG00000013753	EGFR	epidermal growth factor receptor
ENSOARG00000017377	GNAI1	G protein subunit alpha i1
ENSOARG00000017046	PIGL	phosphatidylinositol glycan anchor biosynthesis class L
ENSOARG00000003910	PIGW	phosphatidylinositol glycan anchor biosynthesis class W
ENSOARG00000020905	PIGB	phosphatidylinositol glycan anchor biosynthesis class B
ENSOARG00000007357	PIGM	phosphatidylinositol glycan anchor biosynthesis class M
ENSOARG00000017488	-	cyclin D1
ENSOARG00000001262	BCL2L1	BCL2 like 1
ENSOARG00000006106	CIITA	class II major histocompatibility complex transactivator
ENSOARG00000011785	PPARD	peroxisome proliferator activated receptor delta
ENSOARG00000007588	STAT6	signal transducer and activator of transcription 6
ENSOARG00000020866	IL1B	interleukin 1 beta
ENSOARG00000016412	PDGFB	platelet derived growth factor subunit B
ENSOARG00000001576	FGFR1	fibroblast growth factor receptor 1
ENSOARG00000009999	JUN	Jun proto-oncogene, AP-1 transcription factor subunit
ENSOARG00000012444	BAX	BCL2 associated X, apoptosis regulator
ENSOARG00000001979	NOS3	nitric oxide synthase 3
ENSOARG00000001031	MYD88	MYD88 innate immune signal transduction adaptor
oas:114114906	-	-
ENSOARG00000025176	-	calmodulin-alpha
ENSOARG00000008169	EDNRA	endothelin receptor type A
ENSOARG00000006476	PRKACA	protein kinase cAMP-activated catalytic subunit alpha
ENSOARG00000001545	PGF	placental growth factor
ENSOARG00000019201	IRF9	interferon regulatory factor 9
ENSOARG00000003718	MAPK3	mitogen-activated protein kinase 3
ENSOARG00000020853	KN1B	cyclin dependent kinase inhibitor 1B
ENSOARG00000019372	VDR	vitamin D receptor
ENSOARG00000001508	COL1A2	collagen type I alpha 2 chain
ENSOARG00000015262	SERPINE1	serpin family E member 1
ENSOARG00000020058	THBS1	thrombospondin 1
ENSOARG00000020520	PRKAB2	protein kinase AMP-activated non-catalytic subunit beta 2
ENSOARG00000015385	AGTR1	angiotensin II receptor type 1
oas:114109341	-	-
ENSOARG00000000483	NFKB2	nuclear factor kappa B subunit 2
ENSOARG00000009701	CASP9	caspase 9
ENSOARG00000014186	-	heat shock transcription factor 1
ENSOARG00000003055	AGT	angiotensinogen
ENSOARG00000007814	SYK	spleen associated tyrosine kinase
ENSOARG00000005847	PRKCE	protein kinase C epsilon
ENSOARG00000004978	TRAF3	TNF receptor associated factor 3
ENSOARG00000012718	NFKB1	nuclear factor kappa B subunit 1
ENSOARG00000017426	RELA	RELA proto-oncogene, NF-kB subunit
ENSOARG00000002021	RAC1	Rac family small GTPase 1
ENSOARG00000012776	APLNR	apelin receptor
ENSOARG00000000516	-	lymphocyte specific protein 1
ENSOARG00000017420	GLI3	GLI family zinc finger 3
ENSOARG00000015630	RAF1	Raf-1 proto-oncogene, serine/threonine kinase
ENSOARG00000003068	-	caspase-1-like
ENSOARG00000004414	-	-
ENSOARG00000001077	RALBP1	ralA binding protein 1
ENSOARG00000014146	-	phosphatase and tensin homolog
ENSOARG00000002050	TGFB3	transforming growth factor beta 3
ENSOARG00000001653	MAPK9	mitogen-activated protein kinase 9
ENSOARG00000006292	IL10	interleukin 10
ENSOARG00000019122	-	-
ENSOARG00000002207	CLTB	clathrin light chain B
ENSOARG00000012156	PIGO	phosphatidylinositol glycan anchor biosynthesis class O
ENSOARG00000017474	JUP	junction plakoglobin
oas:114116817	-	-
ENSOARG00000008064	LEF1	lymphoid enhancer binding factor 1
ENSOARG00000019003	-	-
ENSOARG00000000809	STAT5A	signal transducer and activator of transcription 5A
ENSOARG00000012021	IL6	interleukin 6
oas:114112925	-	-
ENSOARG00000013625	PRKG1	protein kinase cGMP-dependent 1
ENSOARG00000014726	TGFBR2	transforming growth factor beta receptor 2
oas:101119745	-	-
ENSOARG00000000939	MAVS	mitochondrial antiviral signaling protein
ENSOARG00000020186	ADCY5	adenylate cyclase 5
ENSOARG00000010352	CCND2	cyclin D2
ENSOARG00000006626	IRF7	interferon regulatory factor 7
ENSOARG00000005050	MSN	moesin
ENSOARG00000012510	UCP1	uncoupling protein 1
ENSOARG00000017460	RAC3	Rac family small GTPase 3
ENSOARG00000016562	GNAS	guanine nucleotide-binding protein G(s) subunit alpha isoforms short
ENSOARG00000009740	EIF2AK2	eukaryotic translation initiation factor 2 alpha kinase 2
ENSOARG00000020088	HEYL	hes related family bHLH transcription factor with YRPW motif like
ENSOARG00000001511	STAT3	signal transducer and activator of transcription 3
ENSOARG00000002717	TRADD	TNFRSF1A associated via death domain
ENSOARG00000016922	CASP8	caspase 8
ENSOARG00000001521	-	TNF receptor associated factor 2
ENSOARG00000019079	TRAF6	TNF receptor associated factor 6
ENSOARG00000018302	SFN	stratifin
oas:101119602	-	-
ENSOARG00000002885	CTNNB1	catenin beta 1
ENSOARG00000005077	BECN2	beclin 2
oas:114110605	-	-
ENSOARG00000009239	BCL3	BCL3 transcription coactivator
ENSOARG00000009800	FCER1G	Fc fragment of IgE receptor Ig
oas:114114921	-	-
ENSOARG00000020201	MYLK	myosin light chain kinase
ENSOARG00000004662	SMAD4	SMAD family member 4
ENSOARG00000018276	SMAD3	SMAD family member 3
ENSOARG00000014525	AR	androgen receptor
ENSOARG00000010005	IGF1R	insulin like growth factor 1 receptor
ENSOARG00000007419	ABL1	ABL proto-oncogene 1, non-receptor tyrosine kinase
oas:101116223	-	-
oas:114108777	-	-
ENSOARG00000019729	CSF3R	colony stimulating factor 3 receptor
ENSOARG00000005570	IKBKE	inhibitor of nuclear factor kappa B kinase subunit epsilon
ENSOARG00000008707	TICAM1	toll like receptor adaptor molecule 1
ENSOARG00000015078	IRF1	interferon regulatory factor 1
ENSOARG00000003246	IKBKB	inhibitor of nuclear factor kappa B kinase subunit beta
ENSOARG00000009878	MEF2A	myocyte enhancer factor 2A
ENSOARG00000005581	PPARGC1A	PPARG coactivator 1 alpha
ENSOARG00000020307	TFRC	transferrin receptor
ENSOARG00000004341	-	-
ENSOARG00000008291	STX1B	syntaxin 1B
ENSOARG00000014239	NFATC2	nuclear factor of activated T cells 2
ENSOARG00000007545	EML4	EMAP like 4
ENSOARG00000000184	CAMK4	calcium/calmodulin dependent protein kinase IV
oas:114108593	-	-
ENSOARG00000006553	SPI1	Spi-1 proto-oncogene
ENSOARG00000013599	RUNX1	RUNX family transcription factor 1
ENSOARG00000001414	SUFU	SUFU negative regulator of hedgehog signaling
ENSOARG00000017660	RALA	RAS like proto-oncogene A
ENSOARG00000005875	IRAK1	interleukin 1 receptor associated kinase 1
oas:114109642	-	-
ENSOARG00000009565	PTPN11	protein tyrosine phosphatase non-receptor type 11
ENSOARG00000009154	STAT2	signal transducer and activator of transcription 2
ENSOARG00000008548	-	-
ENSOARG00000018185	MAP2K1	mitogen-activated protein kinase kinase 1
ENSOARG00000016367	RASSF1	Ras association domain family member 1
ENSOARG00000017777	RBL2	RB transcriptional corepressor like 2
ENSOARG00000001700	PLCG1	phospholipase C gamma 1
ENSOARG00000008988	PLCG2	phospholipase C gamma 2
ENSOARG00000013821	-	E3 ubiquitin-protein ligase Mdm2-like
oas:114113062	-	-
ENSOARG00000002176	DNAJC3	DnaJ heat shock protein family (Hsp40) member C3
ENSOARG00000005792	TLR4	toll like receptor 4
ENSOARG00000004157	PIGV	phosphatidylinositol glycan anchor biosynthesis class V
ENSOARG00000015116	GPAA1	glycosylphosphatidylinositol anchor attachment 1
oas:101123490	-	-
ENSOARG00000016514	SP1	Sp1 transcription factor
ENSOARG00000010462	CXCR4	C-X-C motif chemokine receptor 4
ENSOARG00000017361	ARHGEF12	Rho guanine nucleotide exchange factor 12
oas:114113021	-	-
oas:101107164	-	-
ENSOARG00000009084	RUNX1T1	RUNX1 partner transcriptional co-repressor 1
ENSOARG00000008578	PTCH1	patched 1
ENSOARG00000017631	PRKCB	protein kinase C beta
ENSOARG00000015856	IGF1	insulin like growth factor 1
ENSOARG00000000778	MET	MET proto-oncogene, receptor tyrosine kinase
ENSOARG00000000078	KIT	KIT proto-oncogene, receptor tyrosine kinase
ENSOARG00000010918	-	C-terminal binding protein 2
ENSOARG00000012852	CASP7	caspase 7
ENSOARG00000014731	DDX58	DExD/H-box helicase 58
ENSOARG00000002612	MAP2K3	mitogen-activated protein kinase kinase 3
ENSOARG00000010940	-	S-phase kinase associated protein 2
ENSOARG00000003292	CKS1B	CDC28 protein kinase regulatory subunit 1B
ENSOARG00000012321	MAP3K7	mitogen-activated protein kinase kinase kinase 7
ENSOARG00000018847	CREB1	cAMP responsive element binding protein 1
ENSOARG00000001667	EIF2AK1	eukaryotic translation initiation factor 2 alpha kinase 1
ENSOARG00000003359	TBK1	TANK binding kinase 1
ENSOARG00000012352	TCF7L2	transcription factor 7 like 2
ENSOARG00000009478	NFX1	nuclear transcription factor, X-box binding 1
ENSOARG00000007472	CASP3	caspase 3
ENSOARG00000002590	SPP1	secreted phosphoprotein 1
ENSOARG00000014496	CXCL8	C-X-C motif chemokine ligand 8
ENSOARG00000014373	-	-
ENSOARG00000008333	TNF	tumor necrosis factor
ENSOARG00000008246	RB1	RB transcriptional corepressor 1
ENSOARG00000016798	SAT1	spermidine/spermine N1-acetyltransferase 1
ENSOARG00000014253	SLC7A11	solute carrier family 7 member 11
ENSOARG00000010067	BAK1	BCL2 antagonist/killer 1
ENSOARG00000014866	FAS	Fas cell surface death receptor
ENSOARG00000013829	CHUK	component of inhibitor of nuclear factor kappa B kinase complex
ENSOARG00000005657	TSC1	TSC complex subunit 1
ENSOARG00000002738	MTOR	mechanistic target of rapamycin kinase
ENSOARG00000011767	RPS6KB2	ribosomal protein S6 kinase B2
oas:443102	-	-
ENSOARG00000009983	FOSB	FosB proto-oncogene, AP-1 transcription factor subunit
ENSOARG00000000072	FOSL1	FOS like 1, AP-1 transcription factor subunit
ENSOARG00000018224	TAB3	TGF-beta activated kinase 1 (MAP3K7) binding protein 3
ENSOARG00000006877	GABARAPL2	GABA type A receptor associated protein like 2
ENSOARG00000011016	GABARAP	GABA type A receptor-associated protein
ENSOARG00000021009	GABARAPL1	GABA type A receptor associated protein like 1
ENSOARG00000003698	-	beclin 1
ENSOARG00000006902	HDAC5	histone deacetylase 5

## Sheet: LPS-mAECs vs mAECs_Hub
TABLE S6
LPS-mAECs vs mAECs_Hub
Gene stable ID	Gene name	Gene description
ENSOARG00000013753	EGFR	epidermal growth factor receptor
ENSOARG00000014373	-	-
ENSOARG00000019070	PDGFRA	platelet derived growth factor receptor alpha
ENSOARG00000006538	PDGFRB	platelet derived growth factor receptor beta
ENSOARG00000019729	CSF3R	colony stimulating factor 3 receptor
ENSOARG00000013309	IFNAR2	interferon alpha and beta receptor subunit 2
ENSOARG00000013188	IFNAR1	interferon alpha and beta receptor subunit 1
ENSOARG00000007541	CSF2RA	granulocyte-macrophage colony-stimulating factor receptor subunit alpha
ENSOARG00000008837	GHR	growth hormone receptor
ENSOARG00000010394	LEPR	leptin receptor
oas:114114791	-	-
oas:114110651	-	-
oas:114110650	-	-
ENSOARG00000013246	IL10RB	interleukin 10 receptor subunit beta
ENSOARG00000000475	IL22RA2	interleukin 22 receptor subunit alpha 2
ENSOARG00000007625	IL10RA	interleukin 10 receptor subunit alpha
ENSOARG00000009133	-	interleukin 11 receptor subunit alpha
ENSOARG00000006709	IFNLR1	interferon lambda receptor 1
ENSOARG00000006788	IL22RA1	interleukin 22 receptor subunit alpha 1
ENSOARG00000007451	CRLF2	cytokine receptor like factor 2
ENSOARG00000007765	IL20RB	interleukin 20 receptor subunit beta
ENSOARG00000000464	IL20RA	interleukin 20 receptor subunit alpha
ENSOARG00000020527	MPL	MPL proto-oncogene, thrombopoietin receptor
ENSOARG00000017220	IL13RA2	interleukin 13 receptor subunit alpha 2
ENSOARG00000009932	-	LIF receptor subunit alpha
ENSOARG00000009845	OSMR	oncostatin M receptor
ENSOARG00000006830	IL27RA	interleukin 27 receptor subunit alpha
ENSOARG00000009228	CNTFR	ciliary neurotrophic factor receptor
ENSOARG00000018894	IL21R	interleukin 21 receptor
ENSOARG00000016570	IL13RA1	interleukin 13 receptor subunit alpha 1
ENSOARG00000012860	IL2RA	interleukin 2 receptor subunit alpha
ENSOARG00000018299	EPOR	erythropoietin receptor
oas:114113806	-	-
oas:114113739	-	-
oas:114112115	-	-
ENSOARG00000019095	CSF2RB	colony stimulating factor 2 receptor subunit beta
ENSOARG00000013168	IFNGR2	interferon gamma receptor 2
ENSOARG00000007618	-	-
ENSOARG00000007507	IL6ST	interleukin 6 signal transducer
ENSOARG00000000510	IFNGR1	interferon gamma receptor 1
ENSOARG00000008664	IL5RA	interleukin 5 receptor subunit alpha
ENSOARG00000011239	IL7R	interleukin 7 receptor
ENSOARG00000013918	IL12RB1	Ovis aries interleukin 12 receptor subunit beta 1 (IL12RB1), mRNA
ENSOARG00000018832	IL4R	interleukin 4 receptor
ENSOARG00000012768	-	interleukin 15 receptor subunit alpha
ENSOARG00000019197	IL2RB	interleukin 2 receptor subunit beta
ENSOARG00000016109	-	interleukin 2 receptor subunit gamma
ENSOARG00000011083	IL23R	interleukin 23 receptor
ENSOARG00000002562	IL6R	interleukin 6 receptor
ENSOARG00000011173	IL12RB2	interleukin 12 receptor subunit beta 2
ENSOARG00000013903	STAT1	signal transducer and activator of transcription 1
ENSOARG00000010517	-	interferon alpha-H-like
ENSOARG00000008492	-	-
ENSOARG00000006001	-	-
ENSOARG00000006076	AKT3	AKT serine/threonine kinase 3
ENSOARG00000012718	NFKB1	nuclear factor kappa B subunit 1
ENSOARG00000017426	RELA	RELA proto-oncogene, NF-kB subunit
oas:114113852	-	-
ENSOARG00000011401	RXRG	retinoid X receptor gamma
ENSOARG00000008766	RXRB	retinoid X receptor beta
ENSOARG00000010117	JAK1	Janus kinase 1
ENSOARG00000013480	JAK2	Janus kinase 2
ENSOARG00000014631	JAK3	Janus kinase 3
ENSOARG00000016012	TYK2	tyrosine kinase 2
ENSOARG00000009154	STAT2	signal transducer and activator of transcription 2
ENSOARG00000015571	TP53	tumor protein p53
ENSOARG00000003418	PTK2	protein tyrosine kinase 2
ENSOARG00000013146	IL12B	interleukin 12B
ENSOARG00000002198	IL12A	interleukin 12A
ENSOARG00000012021	IL6	interleukin 6
oas:114114919	-	-
ENSOARG00000019999	KRAS	KRAS proto-oncogene, GTPase
ENSOARG00000007365	HRAS	HRas proto-oncogene, GTPase
ENSOARG00000020027	NRAS	NRAS proto-oncogene, GTPase
oas:114116619	-	-
ENSOARG00000001511	STAT3	signal transducer and activator of transcription 3
ENSOARG00000006292	IL10	interleukin 10
ENSOARG00000000809	STAT5A	signal transducer and activator of transcription 5A
ENSOARG00000018964	STAT5B	signal transducer and activator of transcription 5B
oas:114113206	-	-
oas:114113016	-	-
oas:114113013	-	-
oas:114113011	-	-
oas:114113004	-	-
oas:114112883	-	-
oas:114112862	-	-
oas:114112840	-	-
oas:114112835	-	-
oas:114112819	-	-
ENSOARG00000008791	-	interferon beta-2-like
ENSOARG00000008697	-	interferon beta-2
ENSOARG00000008675	-	interferon beta-2-like
ENSOARG00000019427	PPARA	peroxisome proliferator activated receptor alpha
ENSOARG00000000044	IL2	interleukin 2
ENSOARG00000017638	ITGB1	integrin subunit beta 1
ENSOARG00000016607	ITGAV	integrin subunit alpha V
ENSOARG00000008212	ITGA2	integrin subunit alpha 2
ENSOARG00000005412	ITGA3	integrin subunit alpha 3
ENSOARG00000008370	GPATCH8	integrin subunit alpha 2b
ENSOARG00000001187	ITGA6	integrin subunit alpha 6
oas:114113090	-	-
oas:114113089	-	-
oas:114113085	-	-
oas:114113084	-	-
oas:114112841	-	-
oas:114112827	-	-
oas:105601956	-	-
oas:101105632	-	-
ENSOARG00000008723	-	interferon alpha-2-like
ENSOARG00000006967	ITGB6	integrin subunit beta 6
ENSOARG00000020222	ITGB5	integrin subunit beta 5
ENSOARG00000009764	ITGB4	integrin subunit beta 4
ENSOARG00000016642	ITGB7	integrin subunit beta 7
ENSOARG00000010027	ITGB8	integrin subunit beta 8
ENSOARG00000011855	-	integrin subunit beta 3
ENSOARG00000016867	ITGA4	integrin subunit alpha 4
ENSOARG00000016181	ITGA5	integrin subunit alpha 5
ENSOARG00000008389	ITGA8	integrin subunit alpha 8
ENSOARG00000020629	ITGA10	integrin subunit alpha 10
ENSOARG00000011427	ITGA7	integrin subunit alpha 7
ENSOARG00000008285	ITGA1	integrin subunit alpha 1
ENSOARG00000000498	ITGA9	integrin subunit alpha 9
ENSOARG00000018483	ITGA11	integrin subunit alpha 11
ENSOARG00000009246	IL23A	interleukin 23 subunit alpha
ENSOARG00000016412	PDGFB	platelet derived growth factor subunit B
ENSOARG00000007588	STAT6	signal transducer and activator of transcription 6
ENSOARG00000002407	LEP	leptin
oas:443523	-	-
ENSOARG00000013932	GH	growth hormone
ENSOARG00000008865	-	placental lactogen
ENSOARG00000009137	PRL	prolactin
oas:114116958	-	-
oas:114109625	-	-
oas:114109612	-	-
oas:114109603	-	-
oas:114109585	-	-
oas:114109584	-	-
oas:114108610	-	-
oas:105613815	-	-
ENSOARG00000008381	-	placental prolactin-related protein 3-like
ENSOARG00000008080	-	placental prolactin-related protein 4-like
ENSOARG00000020581	THPO	thrombopoietin
ENSOARG00000008690	-	-
oas:101109921	-	-
ENSOARG00000008416	-	placental prolactin-related protein 3-like
ENSOARG00000011214	CNTF	ciliary neurotrophic factor
oas:101102796	-	-
ENSOARG00000008172	PRP2	prolactin-related protein-2
ENSOARG00000008383	-	-
ENSOARG00000015430	CSF2	colony stimulating factor 2
oas:114118064	-	-
oas:114113208	-	-
oas:114113207	-	-
oas:114113149	-	-
oas:114113148	-	-
oas:114113019	-	-
oas:114113017	-	-
oas:114113014	-	-
oas:114113012	-	-
oas:114113008	-	-
oas:114113006	-	-
oas:114113005	-	-
oas:114113003	-	-
oas:114112846	-	-
oas:114112844	-	-
oas:114112843	-	-
oas:114112842	-	-
oas:114112837	-	-
oas:114112836	-	-
oas:114112834	-	-
oas:114112832	-	-
oas:114112829	-	-
oas:114112828	-	-
oas:114112826	-	-
oas:114112825	-	-
oas:114112822	-	-
oas:114112821	-	-
oas:114112820	-	-
oas:114112818	-	-
oas:106990900	-	-
oas:106990899	-	-
ENSOARG00000014395	-	-
ENSOARG00000005189	-	-
ENSOARG00000006353	-	oncostatin M
ENSOARG00000006558	IL24	interleukin 24
ENSOARG00000006523	IL20	interleukin 20
ENSOARG00000006445	IL19	interleukin 19
ENSOARG00000014660	IFNK	interferon kappa
ENSOARG00000006322	LIF	LIF interleukin 6 family cytokine
ENSOARG00000014387	-	interferon omega-1
ENSOARG00000014832	IL9	interleukin 9
ENSOARG00000008844	IFNE	interferon epsilon
ENSOARG00000008040	-	-
ENSOARG00000001598	IL22	interleukin 22
ENSOARG00000017881	IL21	interleukin 21
ENSOARG00000014937	IL13	interleukin 13
ENSOARG00000015525	IL3	interleukin 3 (colony-stimulating factor, multiple)
ENSOARG00000001958	IFNG	interferon gamma
ENSOARG00000015033	IL5	interleukin 5
ENSOARG00000007883	IL7	interleukin 7
ENSOARG00000016044	EPO	Ovis aries erythropoietin (EPO), mRNA
ENSOARG00000012119	IL15	interleukin 15
ENSOARG00000014896	IL4	interleukin 4
oas:114110564	-	-
ENSOARG00000006526	AKT2	AKT serine/threonine kinase 2

## Sheet: LPS-mAECsvs LPS-eAECsBottleneck
TABLE S6
LPS-mAECsvs LPS-eAECsBottleneck
Gene stable ID	Gene name	Gene description
ENSOARG00000013480	JAK2	Janus kinase 2
oas:114114919	-	-
ENSOARG00000007545	EML4	EMAP like 4
ENSOARG00000001545	PGF	placental growth factor
ENSOARG00000017488	-	cyclin D1
ENSOARG00000006526	AKT2	AKT serine/threonine kinase 2
ENSOARG00000009154	STAT2	signal transducer and activator of transcription 2
ENSOARG00000013865	CDKL3	protein phosphatase 2 catalytic subunit alpha
ENSOARG00000002180	-	phosphoinositide-3-kinase regulatory subunit 3
ENSOARG00000008027	MYC	MYC proto-oncogene, bHLH transcription factor
ENSOARG00000009740	EIF2AK2	eukaryotic translation initiation factor 2 alpha kinase 2
ENSOARG00000003418	PTK2	protein tyrosine kinase 2
ENSOARG00000013753	EGFR	epidermal growth factor receptor
ENSOARG00000003246	IKBKB	inhibitor of nuclear factor kappa B kinase subunit beta
ENSOARG00000019835	GSK3B	glycogen synthase kinase 3 beta
ENSOARG00000012718	NFKB1	nuclear factor kappa B subunit 1
ENSOARG00000010809	DVL2	dishevelled segment polarity protein 2
ENSOARG00000006951	CAMK2A	calcium/calmodulin dependent protein kinase II alpha
ENSOARG00000021136	HIF1A	hypoxia inducible factor 1 subunit alpha
ENSOARG00000000483	NFKB2	nuclear factor kappa B subunit 2
oas:105601901	-	-
ENSOARG00000006476	PRKACA	protein kinase cAMP-activated catalytic subunit alpha
ENSOARG00000013146	IL12B	interleukin 12B
oas:114116112	-	-
ENSOARG00000003344	ESR1	estrogen receptor 1
ENSOARG00000013309	IFNAR2	interferon alpha and beta receptor subunit 2
ENSOARG00000011865	ERBB2	erb-b2 receptor tyrosine kinase 2
ENSOARG00000003055	AGT	angiotensinogen
ENSOARG00000015354	LRP5	LDL receptor related protein 5
ENSOARG00000009094	UBE3A	ubiquitin protein ligase E3A
oas:114110058	-	-
ENSOARG00000003966	NOTCH3	notch receptor 3
ENSOARG00000016367	RASSF1	Ras association domain family member 1
ENSOARG00000008169	EDNRA	endothelin receptor type A
ENSOARG00000021166	EIF2S1	eukaryotic translation initiation factor 2 subunit alpha
ENSOARG00000000102	-	-
ENSOARG00000007128	-	cytochrome P450 2A6
ENSOARG00000017072	TRPV5	transient receptor potential cation channel subfamily V member 5
ENSOARG00000008600	PAIP1	poly(A) binding protein interacting protein 1
ENSOARG00000017283	TSC2	TSC complex subunit 2
ENSOARG00000014476	EIF4A1	SUMO specific peptidase 3
ENSOARG00000018847	CREB1	cAMP responsive element binding protein 1
ENSOARG00000009999	JUN	Jun proto-oncogene, AP-1 transcription factor subunit
ENSOARG00000013636	CDKN1A	cyclin dependent kinase inhibitor 1A
ENSOARG00000019201	IRF9	interferon regulatory factor 9
ENSOARG00000009401	PTGER4	prostaglandin E receptor 4
ENSOARG00000007229	CD74	CD74 molecule
ENSOARG00000020596	EIF4G1	eukaryotic translation initiation factor 4 gamma 1
ENSOARG00000013804	CBR3	carbonyl reductase [NADPH] 3
ENSOARG00000001576	FGFR1	fibroblast growth factor receptor 1
ENSOARG00000013102	ETS1	ETS proto-oncogene 1, transcription factor
ENSOARG00000016562	GNAS	guanine nucleotide-binding protein G(s) subunit alpha isoforms short
oas:114114906	-	-
ENSOARG00000002885	CTNNB1	catenin beta 1
ENSOARG00000001508	COL1A2	collagen type I alpha 2 chain
ENSOARG00000012602	NUP42	nucleoporin 42
oas:114113852	-	-
ENSOARG00000020174	XPO1	exportin 1
ENSOARG00000017474	JUP	junction plakoglobin
ENSOARG00000005336	-	ral guanine nucleotide dissociation stimulator
ENSOARG00000009701	CASP9	caspase 9
ENSOARG00000004058	IKBKG	inhibitor of nuclear factor kappa B kinase regulatory subunit gamma
ENSOARG00000002484	CREBBP	CREB binding protein
ENSOARG00000014279	RHO	rhodopsin
oas:114109341	-	-
ENSOARG00000010707	RAN	RAN, member RAS oncogene family
ENSOARG00000015571	TP53	tumor protein p53
ENSOARG00000000809	STAT5A	signal transducer and activator of transcription 5A
ENSOARG00000004978	TRAF3	TNF receptor associated factor 3
ENSOARG00000004414	-	-
ENSOARG00000016570	IL13RA1	interleukin 13 receptor subunit alpha 1
ENSOARG00000013901	NR1H4	nuclear receptor subfamily 1 group H member 4
ENSOARG00000010855	KL	klotho
ENSOARG00000001262	BCL2L1	BCL2 like 1
ENSOARG00000021191	SLC8A3	solute carrier family 8 member A3
ENSOARG00000010411	GNAT1	G protein subunit alpha transducin 1
ENSOARG00000017420	GLI3	GLI family zinc finger 3
ENSOARG00000017959	RAE1	ribonucleic acid export 1
ENSOARG00000001653	MAPK9	mitogen-activated protein kinase 9
ENSOARG00000001521	-	TNF receptor associated factor 2
ENSOARG00000015905	EIF4E	eukaryotic translation initiation factor 4E
ENSOARG00000019651	DDX20	DEAD-box helicase 20
ENSOARG00000002200	NUP98	nucleoporin 98 and 96 precursor
ENSOARG00000013581	BRAF	B-Raf proto-oncogene, serine/threonine kinase
ENSOARG00000002717	TRADD	TNFRSF1A associated via death domain
ENSOARG00000013829	CHUK	component of inhibitor of nuclear factor kappa B kinase complex
ENSOARG00000006626	IRF7	interferon regulatory factor 7
ENSOARG00000019079	TRAF6	TNF receptor associated factor 6
ENSOARG00000017431	NFE2L2	nuclear factor, erythroid 2 like 2
ENSOARG00000017460	RAC3	Rac family small GTPase 3
ENSOARG00000008064	LEF1	lymphoid enhancer binding factor 1
ENSOARG00000020088	HEYL	hes related family bHLH transcription factor with YRPW motif like
ENSOARG00000014146	-	phosphatase and tensin homolog
ENSOARG00000017468	EPHX1	epoxide hydrolase 1

## Sheet: LPS-mAECs vs LPS-eAECs_Hub
TABLE S6
LPS-mAECs vs LPS-eAECs_Hub
Gene stable ID	Gene name	Gene description
ENSOARG00000009154	STAT2	signal transducer and activator of transcription 2
ENSOARG00000019297	-	glutathione S-transferase Mu 1
ENSOARG00000000042	CYP2E1	cytochrome P450, family 2, subfamily E, polypeptide 1
oas:114116112	-	-
oas:105607169	-	-
ENSOARG00000012968	-	glutathione S-transferase pi 1
ENSOARG00000014759	-	microsomal glutathione-S-transferase 1-1
oas:114116333	-	-
oas:114109675	-	-
oas:114108708	-	-
oas:106990219	-	-
ENSOARG00000013589	-	glutathione S-transferase theta-3
ENSOARG00000007446	-	glutathione S-transferase omega-1-like
ENSOARG00000012987	MGST2	microsomal glutathione S-transferase 2
ENSOARG00000007535	GSTO2	glutathione S-transferase omega 2
ENSOARG00000001043	-	glutathione S-transferase omega-1 pseudogene
ENSOARG00000011493	-	microsomal glutathione S-transferase 3
ENSOARG00000013541	-	glutathione S-transferase theta-1
oas:101111397	-	-
ENSOARG00000019285	-	glutathione S-transferase Mu 1-like
ENSOARG00000019281	-	glutathione S-transferase Mu 1
ENSOARG00000015083	GSTA4	glutathione S-transferase A4
ENSOARG00000015023	-	glutathione S-transferase A4-like
ENSOARG00000014902	-	glutathione S-transferase A1-like
ENSOARG00000020582	MGST1	microsomal glutathione S-transferase 1
ENSOARG00000017584	GSTA1	glutathione S-transferase alpha 1
ENSOARG00000019319	GSTM3	glutathione S-transferase mu 3
ENSOARG00000017685	HPGDS	hematopoietic prostaglandin D synthase
ENSOARG00000017650	GSTK1	glutathione S-transferase kappa 1
ENSOARG00000014373	-	-
ENSOARG00000003346	CYP1A2	cytochrome P450 1A2
ENSOARG00000003423	CYP1A1	cytochrome P4501A1
ENSOARG00000017468	EPHX1	epoxide hydrolase 1
ENSOARG00000010707	RAN	RAN, member RAS oncogene family
ENSOARG00000009090	CYP1B1	cytochrome P450 1B1
ENSOARG00000012718	NFKB1	nuclear factor kappa B subunit 1
ENSOARG00000017426	RELA	RELA proto-oncogene, NF-kB subunit
ENSOARG00000003418	PTK2	protein tyrosine kinase 2
ENSOARG00000007128	-	cytochrome P450 2A6
ENSOARG00000006076	AKT3	AKT serine/threonine kinase 3
ENSOARG00000005450	-	cytochrome P450 2C31-like
oas:114115283	-	-
oas:114115282	-	-
oas:114115223	-	-
oas:105605903	-	-
ENSOARG00000002151	-	-
ENSOARG00000015738	ADH5	alcohol dehydrogenase 5 (class III), chi polypeptide
ENSOARG00000015390	-	alcohol dehydrogenase S chain
oas:101111713	-	-
ENSOARG00000010517	-	interferon alpha-H-like
ENSOARG00000017638	ITGB1	integrin subunit beta 1
ENSOARG00000016607	ITGAV	integrin subunit alpha V
ENSOARG00000008212	ITGA2	integrin subunit alpha 2
ENSOARG00000005412	ITGA3	integrin subunit alpha 3
ENSOARG00000008370	GPATCH8	integrin subunit alpha 2b
ENSOARG00000001187	ITGA6	integrin subunit alpha 6
ENSOARG00000011855	-	integrin subunit beta 3
ENSOARG00000016181	ITGA5	integrin subunit alpha 5
ENSOARG00000006967	ITGB6	integrin subunit beta 6
ENSOARG00000020222	ITGB5	integrin subunit beta 5
ENSOARG00000009764	ITGB4	integrin subunit beta 4
ENSOARG00000016642	ITGB7	integrin subunit beta 7
ENSOARG00000010027	ITGB8	integrin subunit beta 8
ENSOARG00000016867	ITGA4	integrin subunit alpha 4
ENSOARG00000008389	ITGA8	integrin subunit alpha 8
ENSOARG00000020629	ITGA10	integrin subunit alpha 10
ENSOARG00000011427	ITGA7	integrin subunit alpha 7
ENSOARG00000008285	ITGA1	integrin subunit alpha 1
ENSOARG00000000498	ITGA9	integrin subunit alpha 9
ENSOARG00000018483	ITGA11	integrin subunit alpha 11
ENSOARG00000013700	-	arbonyl reductase [NADPH] 1
ENSOARG00000021166	EIF2S1	eukaryotic translation initiation factor 2 subunit alpha
ENSOARG00000013309	IFNAR2	interferon alpha and beta receptor subunit 2
ENSOARG00000013188	IFNAR1	interferon alpha and beta receptor subunit 1
ENSOARG00000014292	-	-
ENSOARG00000014051	ALDH3B2	aldehyde dehydrogenase family 3 member B1
ENSOARG00000009599	ALDH1A3	aldehyde dehydrogenase 1 family member A3
ENSOARG00000017886	ALDH3A1	aldehyde dehydrogenase 3 family member A1
ENSOARG00000013753	EGFR	epidermal growth factor receptor
oas:114114919	-	-
ENSOARG00000019999	KRAS	KRAS proto-oncogene, GTPase
ENSOARG00000007365	HRAS	HRas proto-oncogene, GTPase
ENSOARG00000020027	NRAS	NRAS proto-oncogene, GTPase
ENSOARG00000006626	IRF7	interferon regulatory factor 7
ENSOARG00000010117	JAK1	Janus kinase 1
ENSOARG00000013480	JAK2	Janus kinase 2
ENSOARG00000014631	JAK3	Janus kinase 3
ENSOARG00000017431	NFE2L2	nuclear factor, erythroid 2 like 2
ENSOARG00000009541	-	-
ENSOARG00000019217	UGT1A1	UDP glucuronosyltransferase family 1 member A1
ENSOARG00000008027	MYC	MYC proto-oncogene, bHLH transcription factor
ENSOARG00000006526	AKT2	AKT serine/threonine kinase 2
ENSOARG00000013335	IRF3	interferon regulatory factor 3
