# Supplementary material for: Unveiling the immunomodulatory shift: Epithelial-mesenchymal transition Alters immune mechanisms of amniotic epithelial cells
Source: iScience. 2023 Aug 9;26(9):107582. doi: 10.1016/j.isci.2023.107582 (PMC10481295; doi:10.1016/j.isci.2023.107582)
Supplement: Table S7. Functional modules identification by ClueGO Cytoscape plug-in, related to Figure 2 — ClueGO-based module extraction related to GO and KEGG categories of the three pairwise comparisons. First sheet: LPS-eAECs vs. eAECs. Second sheet: LPS-mAECs vs. mAECs. Third sheet: LPS-mAECs vs. LPS-eAECs. [file mmc6.xlsx]

## Sheet: LPS-eAECs vs eAECs
TABLE S7
LPS-eAECs vs eAECs
MODULE	GO	KEGG
	Positive regulation of myeloid leukocyte differentiation	Antigen processing and presentation+Chagas disease (American trypanosomiasis)+Human immunodeficiency virus 1 infection+Epstein-Barr virus infection+Human T-cell leukemia virus 1 infection; Tuberculosis; Viral Carcinogenesis; Prostate cancer; TNF signaling pathway; Human cytomegalovirus infection, Kaposi sarcoma-associated herpes virus infection, Influenza A, Herpes simplex virus1 infection, Phago…
	Antigen processing and presentation of peptide antigen via MHC class I	Antigen processing and presentation+Chagas disease (American trypanosomiasis)+Human immunodeficiency virus 1 infection+Epstein-Barr virus infection+Herpes simplex virus 1 infection+Human T-cell leukemia virus 1 infection+Phagosome+Human cytomegalovirus infection, Kaposi sarcoma-associated herpes virus infection, Influenza A, Herpes simplex virus1 infection, Phagosome
	Structural constituent of cytoskeleton; Spindle assembly	Salmonella infection, Phagosome
	Malic enzyme activity; lactate dehydrogenase activity; oxydoreductase activity acting on the CH-OH group of donors, NAD or NADP as acceptor	HIF-1 signaling pathway, Pyruvate metabolism
	Ruffle assembly; regulation of neuron apoptotic process; cellular response to cadmiun ion; cellular response to reactive oxigen species; cellular response to biotic stimulus	Human immunodeficiency virus 1 infection+Apelin signaling pathway+Human cytomegalovirus infection+Kaposi sarcoma-associated herpesvirus infection, Fc gamma R-mediated phagocytosis RIG-I-like receptor signaling pathway+Neurotrophin signaling pathway+Human T-cell leukemia virus 1 infection, Chagas disease (American trypanosomiasis)+Epstein-Barr virus infection+Salmonella infection, TNF signaling pa…
	Acetyl CoA biosynthetic process; Thioster biosynthetic process	Pyruvate_metabolism
	Positive regulation of NIK/NF kappaB signaling; positive regulation of I keppaB kinase/NF kappaBsignaling	Influenza A+RIG-I-like receptor signaling pathway+Epstein-Barr virus infection+Herpes simplex virus 1 infection+Cytosolic DNA-sensing pathway, IL-17 signaling pathway+Salmonella infection+TNF signaling pathway, Human immunodeficiency virus 1 infection, Chagas disease (American trypanosomiasis), Neurotrophin signaling pathway, Viral carcinogenesis, Human cytomegalovirus infection+Kaposi sarcoma-as…
	Formation of cytoplasmatic translation initiation complex; translation initition factor activity	RNA tran sport
	Protein tirosina kinase binding	Bacterial invasion of epithelial cells, Neurotrophin signaling pathway, Renal cell carcinoma

## Sheet: LPS-mAECs vs mAECs
TABLE S7
LPS-mAECs vs mAECs
MODULE	GO	KEGG
	Receptor signaling pathway via JAK-STAT	JAK-STAT signaling pathway, Influenza A, Human papillomavirus infection+C-type lectin receptor signaling pathway, Measles, Epstein-Barr virus infection, Pathways in cancer, p53 signaling pathway
	Regulation of Notch signaling pathway	Notch signaling pathway, Human papillomavirus infection, Pathways in cancer, Epstein-Barr virus infection, Apelin signaling pathway
	Regulation of synaptic vesicle	Salivary secretion, Pathways in cancer, Influenza A, JAK-STAT signaling pathway, Apelin signaling pathway, Human papillomavirus infection, C-type lectin receptor signaling pathway

## Sheet: LPS-mAECs vs LPS-eAECs
TABLE S7
LPS-mAECs vs LPS-eAECs
MODULE	GO	KEGG
	Glutathione metabolic process	Pathways in cancer, Chemical carcinogenesis, Metabolism of xenobiotics by cytochrome P450, Drug metabolism - cytochrome P450
	Positive regulation of production of molecular mediator of immune response	Pathways in cancer, Measles, Herpes simplex virus 1 infection, Influenza A, Hepatitis C
	Regulation of transcription from RNA polymerase II promoter in response to stress	Aldosterone synthesis and secretion, Endocrine and other factor regulated calcium reabsorption Human papillomavirus infection Salivary secretion Bile secretion Pathways in cancer
	Cardiac septum development	Human papillomavirus infection Pathways in cancer
	Synaptic vesicle exocytosis	Endocrine and other factor-regulated calcium reabsorption, Salivary secretion, Influenza A, Aldosterone synthesis and secretion, Pathways in cancer, Hepatitis C, Human papillomavirus infection, Herpes simplex virus 1 infection, Measles
	Translation initiation factor activity	RNA transport, Hepatitis C, Measles
