# Supplementary material for: Unveiling the immunomodulatory shift: Epithelial-mesenchymal transition Alters immune mechanisms of amniotic epithelial cells
Source: iScience. 2023 Aug 9;26(9):107582. doi: 10.1016/j.isci.2023.107582 (PMC10481295; doi:10.1016/j.isci.2023.107582)
Supplement: Table S8. Key driver genes of the study, related to Figure 3 — Genes with both hub and bottleneck roles for the three pairwise comparisons were reported. Features such as date hub, DEG, ClueGO Cytoscape module, and related KEGG pathway were also stated. The following abbreviations were adopted: B, bottleneck; H, hub; Dh, date hub; D, DEG; M, module. KEGG pathways of origin were also associated. First sheet: LPS-eAECs vs. eAECs. Second sheet: LPS-mAECs vs. mAECs. Third sheet: LPS-mAECs vs. LPS-eAECs. [file mmc7.xlsx]

## Sheet: LPS-eAECs vs eAECs
TABLE S8
LPS-eAECs vs eAECs
Gene name	Gene description	B	H	Dh	D	M	KEGG Pathway
STAT1	signal transducer and activator of transcription 1	X	X				Influenza_A+Tuberculosis+Epstein-Barr_virus_infection+Herpes_simplex_virus_1_infection+C-type_lectin_receptor_signaling_pathway+Kaposi_sarcoma-associated_herpesvirus_infection
STAT2	signal transducer and activator of transcription 2	X	X				Influenza_A+Epstein-Barr_virus_infection+Herpes_simplex_virus_1_infection+C-type_lectin_receptor_signaling_pathway+Kaposi_sarcoma-associated_herpesvirus_infection
NFKB1	nuclear factor kappa B subunit 1	X	X				Chagas_disease_(American_trypanosomiasis)+Human_immunodeficiency_virus_1_infection+HIF-1_signaling_pathway+Influenza_A+RIG-I-like_receptor_signaling_pathway+Viral_carcinogenesis+Tuberculosis+IL-17_signaling_pathway+Epstein-Barr_virus_infection+Herpes_simplex_virus_1_infection+Salmonella_infection+Cytosolic_DNA-sensing_pathway+Prostate_cancer+Neurotrophin_signaling_pathway+C-type_lectin_receptor_s…
CREBBP	CREB binding protein	X	X				HIF-1_signaling_pathway+Influenza_A+Renal_cell_carcinoma+Viral_carcinogenesis+Tuberculosis+Prostate_cancer+Human_T-cell_leukemia_virus_1_infection+Kaposi_sarcoma-associated_herpesvirus_infection
	GTPase HRas-like	X	X				Human_immunodeficiency_virus_1_infection+Renal_cell_carcinoma+Viral_carcinogenesis+Apelin_signaling_pathway+Salmonella_infection+Prostate_cancer+Neurotrophin_signaling_pathway+C-type_lectin_receptor_signaling_pathway+Human_T-cell_leukemia_virus_1_infection+Human_cytomegalovirus_infection+Kaposi_sarcoma-associated_herpesvirus_infection
MAPK3	mitogen-activated protein kinase 3	X	X				Chagas_disease_(American_trypanosomiasis)+Human_immunodeficiency_virus_1_infection+HIF-1_signaling_pathway+Influenza_A+Renal_cell_carcinoma+Viral_carcinogenesis+Tuberculosis+IL-17_signaling_pathway+Apelin_signaling_pathway+Salmonella_infection+Prostate_cancer+Neurotrophin_signaling_pathway+C-type_lectin_receptor_signaling_pathway+Human_T-cell_leukemia_virus_1_infection+TNF_signaling_pathway+Human…
CREB1	cAMP responsive element binding protein 1	X	X				Antigen_processing_and_presentation+Viral_carcinogenesis+Tuberculosis+Prostate_cancer+Human_T-cell_leukemia_virus_1_infection+TNF_signaling_pathway+Human_cytomegalovirus_infection+Kaposi_sarcoma-associated_herpesvirus_infection
NOS2	nitric oxide synthase 2	X	X				Chagas_disease_(American_trypanosomiasis)+HIF-1_signaling_pathway+Tuberculosis+Apelin_signaling_pathway
RAC1	Rac family small GTPase 1	X	X				Human_immunodeficiency_virus_1_infection+Renal_cell_carcinoma+Viral_carcinogenesis+Bacterial_invasion_of_epithelial_cells+Epstein-Barr_virus_infection+Salmonella_infection+Neurotrophin_signaling_pathway+Phagosome+Human_cytomegalovirus_infection+Kaposi_sarcoma-associated_herpesvirus_infection+Fc_gamma_R-mediated_phagocytosis
oas:114112401	rano class II histocompatibility antigen, A beta chain-like	X	X				Antigen_processing_and_presentation+Influenza_A+Tuberculosis+Epstein-Barr_virus_infection+Herpes_simplex_virus_1_infection+Human_T-cell_leukemia_virus_1_infection+Phagosome
IRF3	interferon regulatory factor 3	X	X				Human_immunodeficiency_virus_1_infection+Influenza_A+RIG-I-like_receptor_signaling_pathway+Viral_carcinogenesis+Epstein-Barr_virus_infection+Herpes_simplex_virus_1_infection+Cytosolic_DNA-sensing_pathway+Human_cytomegalovirus_infection+Kaposi_sarcoma-associated_herpesvirus_infection
AKT2	AKT serine/threonine kinase 2	X	X				Chagas_disease_(American_trypanosomiasis)+Human_immunodeficiency_virus_1_infection+HIF-1_signaling_pathway+Influenza_A+Renal_cell_carcinoma+Tuberculosis+Apelin_signaling_pathway+Epstein-Barr_virus_infection+Herpes_simplex_virus_1_infection+Salmonella_infection+Prostate_cancer+Neurotrophin_signaling_pathway+C-type_lectin_receptor_signaling_pathway+Human_T-cell_leukemia_virus_1_infection+TNF_signal…
ENSOARG00000002180	phosphoinositide-3-kinase regulatory subunit 3	X	X				Chagas_disease_(American_trypanosomiasis)+Human_immunodeficiency_virus_1_infection+HIF-1_signaling_pathway+Influenza_A+Renal_cell_carcinoma+Viral_carcinogenesis+Bacterial_invasion_of_epithelial_cells+Epstein-Barr_virus_infection+Herpes_simplex_virus_1_infection+Prostate_cancer+Neurotrophin_signaling_pathway+C-type_lectin_receptor_signaling_pathway+Human_T-cell_leukemia_virus_1_infection+TNF_signa…
oas:114114452	T-cell receptor beta chain V region	X	X	X			Antigen_processing_and_presentation+Chagas_disease_(American_trypanosomiasis)+Human_immunodeficiency_virus_1_infection+Epstein-Barr_virus_infection+Human_T-cell_leukemia_virus_1_infection
RAB7A	RAB7A, member RAS oncogene family	X	X				Tuberculosis+Salmonella_infection+Phagosome
oas:101116223	mitogen-activated protein kinase 11 isoform X1	X	X				Chagas_disease_(American_trypanosomiasis)+Human_immunodeficiency_virus_1_infection+RIG-I-like_receptor_signaling_pathway+Tuberculosis+IL-17_signaling_pathway+Epstein-Barr_virus_infection+Salmonella_infection+Neurotrophin_signaling_pathway+C-type_lectin_receptor_signaling_pathway+TNF_signaling_pathway+Human_cytomegalovirus_infection+Kaposi_sarcoma-associated_herpesvirus_infection
oas:114109642	BOLA class I histocompatibility antigen, alpha chain BL3-7-like	X	X				Antigen_processing_and_presentation+Human_immunodeficiency_virus_1_infection+Viral_carcinogenesis+Epstein-Barr_virus_infection+Herpes_simplex_virus_1_infection+Human_T-cell_leukemia_virus_1_infection+Phagosome+Human_cytomegalovirus_infection+Kaposi_sarcoma-associated_herpesvirus_infection
ENSOARG00000013860	ras homolog family member A	X	X		X		Viral_carcinogenesis+Tuberculosis+Bacterial_invasion_of_epithelial_cells+Salmonella_infection+Neurotrophin_signaling_pathway+C-type_lectin_receptor_signaling_pathway+Human_cytomegalovirus_infection
SYK	spleen associated tyrosine kinase	X	X				Viral_carcinogenesis+Tuberculosis+Epstein-Barr_virus_infection+Herpes_simplex_virus_1_infection+C-type_lectin_receptor_signaling_pathway+Kaposi_sarcoma-associated_herpesvirus_infection+Fc_gamma_R-mediated_phagocytosis
EIF2S1	eukaryotic translation initiation factor 2 subunit alpha	X	X		X		Influenza_A+RNA_transport+Herpes_simplex_virus_1_infection
FOS	Fos proto-oncogene, AP-1 transcription factor subunit	X	X				Chagas_disease_(American_trypanosomiasis)+Human_immunodeficiency_virus_1_infection+IL-17_signaling_pathway+Salmonella_infection+Human_T-cell_leukemia_virus_1_infection+TNF_signaling_pathway+Kaposi_sarcoma-associated_herpesvirus_infection
JUN	Jun proto-oncogene, AP-1 transcription factor subunit	X	X				Chagas_disease_(American_trypanosomiasis)+Human_immunodeficiency_virus_1_infection+Renal_cell_carcinoma+Viral_carcinogenesis+IL-17_signaling_pathway+Epstein-Barr_virus_infection+Salmonella_infection+Neurotrophin_signaling_pathway+C-type_lectin_receptor_signaling_pathway+Human_T-cell_leukemia_virus_1_infection+TNF_signaling_pathway+Kaposi_sarcoma-associated_herpesvirus_infection
oas:114112926	guanine nucleotide-binding protein G(I)/G(S)/G(O) subunit gamma-10	X	X				Human_immunodeficiency_virus_1_infection+Apelin_signaling_pathway+Human_cytomegalovirus_infection+Kaposi_sarcoma-associated_herpesvirus_infection
MYD88	MYD88 innate immune signal transduction adaptor	X	X				Chagas_disease_(American_trypanosomiasis)+Human_immunodeficiency_virus_1_infection+Influenza_A+Tuberculosis+Epstein-Barr_virus_infection+Herpes_simplex_virus_1_infection+Salmonella_infection
GNAI1	G protein subunit alpha i1	X	X				Chagas_disease_(American_trypanosomiasis)+Human_immunodeficiency_virus_1_infection+Apelin_signaling_pathway+Human_cytomegalovirus_infection
IRF7	interferon regulatory factor 7	X	X				Influenza_A+RIG-I-like_receptor_signaling_pathway+Viral_carcinogenesis+Epstein-Barr_virus_infection+Herpes_simplex_virus_1_infection+Cytosolic_DNA-sensing_pathway+Kaposi_sarcoma-associated_herpesvirus_infection
ENSOARG00000018506	actin gamma 1	X	X				Influenza_A+Bacterial_invasion_of_epithelial_cells+Salmonella_infection+Phagosome
IKBKB	inhibitor of nuclear factor kappa B kinase subunit beta	X	X				Chagas_disease_(American_trypanosomiasis)+Human_immunodeficiency_virus_1_infection+Influenza_A+RIG-I-like_receptor_signaling_pathway+IL-17_signaling_pathway+Epstein-Barr_virus_infection+Herpes_simplex_virus_1_infection+Salmonella_infection+Cytosolic_DNA-sensing_pathway+Prostate_cancer+Neurotrophin_signaling_pathway+C-type_lectin_receptor_signaling_pathway+Human_T-cell_leukemia_virus_1_infection+T…
HIF1A	hypoxia inducible factor 1 subunit alpha	X	X				HIF-1_signaling_pathway+Renal_cell_carcinoma+Kaposi_sarcoma-associated_herpesvirus_infection
RAN	RAN, member RAS oncogene family	X	X		X		RNA_transport+Human_T-cell_leukemia_virus_1_infection
PRKCE	protein kinase C epsilon	X	X				Apelin_signaling_pathway+Fc_gamma_R-mediated_phagocytosis
oas:101107592	ras-related C3 botulinum toxin substrate 2	X	X				Human_immunodeficiency_virus_1_infection+Human_cytomegalovirus_infection+Fc_gamma_R-mediated_phagocytosis
TRAF6	TNF receptor associated factor 6	X	X				Chagas_disease_(American_trypanosomiasis)+Human_immunodeficiency_virus_1_infection+RIG-I-like_receptor_signaling_pathway+Tuberculosis+IL-17_signaling_pathway+Epstein-Barr_virus_infection+Herpes_simplex_virus_1_infection+Salmonella_infection+Neurotrophin_signaling_pathway
CIITA	class II major histocompatibility complex transactivator	X	X	X			Antigen_processing_and_presentation+Influenza_A+Tuberculosis
Legend:
B = bottleneck, H = hub, Dh = date hub, D = DEG, M = module. For each gene, KEGG pathways of origin was also associated.

## Sheet: LPS-mAECs vs mAECs
TABLE S8
LPS-mAECs vs mAECs
Gene name	Gene description	B	H	Dh	D	M	KEGG Pathway
PDGFRA	platelet derived growth factor receptor alpha	X	X				JAK-STAT_signaling_pathway+Pathways_in_cancer
oas:114114919	GTPase HRas-like	X	X				JAK-STAT_signaling_pathway+Apelin_signaling_pathway+Pathways_in_cancer+Human_papillomavirus_infection+C-type_lectin_receptor_signaling_pathway
AKT2	AKT serine/threonine kinase 2	X	X				JAK-STAT_signaling_pathway+Apelin_signaling_pathway+Pathways_in_cancer+Human_papillomavirus_infection+C-type_lectin_receptor_signaling_pathway+Influenza_A+Measles+Epstein-Barr_virus_infection
TP53	tumor protein p53	X	X				Pathways_in_cancer+p53_signaling_pathway+Human_papillomavirus_infection+Measles+Ferroptosis+Epstein-Barr_virus_infection
GHR	growth hormone receptor	X	X				JAK-STAT_signaling_pathway
PTK2	protein tyrosine kinase 2	X	X				Pathways_in_cancer+Human_papillomavirus_infection
JAK2	Janus kinase 2	X	X				Pathways_in_cancer+p53_signaling_pathway+Human_papillomavirus_infection+Measles+Ferroptosis+Epstein-Barr_virus_infection
oas:114113852	retinoic acid receptor RXR-alpha isoform X1	X	X				Influenza_A+Measles+Epstein-Barr_virus_infection
STAT1	signal transducer and activator of transcription 1	X	X				JAK-STAT_signaling_pathway+Pathways_in_cancer
IL12B	interleukin 12B	X	X				JAK-STAT_signaling_pathway+Pathways_in_cancer+C-type_lectin_receptor_signaling_pathway+Influenza_A+Measles+Legionellosis
EGFR	epidermal growth factor receptor	X	X				JAK-STAT_signaling_pathway+Pathways_in_cancer+Human_papillomavirus_infection
STAT6	signal transducer and activator of transcription 6	X	X	X	X		JAK-STAT_signaling_pathway+Pathways_in_cancer
PDGFB	platelet derived growth factor subunit B	X	X				JAK-STAT_signaling_pathway+Pathways_in_cancer
NFKB1	nuclear factor kappa B subunit 1	X	X				Pathways_in_cancer+Human_papillomavirus_infection+C-type_lectin_receptor_signaling_pathway+Influenza_A+Measles+IL-17_signaling_pathway+Legionellosis+Epstein-Barr_virus_infection
RELA	RELA proto-oncogene, NF-kB subunit	X	X				Pathways_in_cancer+Human_papillomavirus_infection+C-type_lectin_receptor_signaling_pathway+Influenza_A+Measles+IL-17_signaling_pathway+Legionellosis+Epstein-Barr_virus_infection
IL10	interleukin 10	X	X				JAK-STAT_signaling_pathway+C-type_lectin_receptor_signaling_pathway
STAT5A	signal transducer and activator of transcription 5A	X	X	X			JAK-STAT_signaling_pathway+Pathways_in_cancer+Measles
IL6	interleukin 6	X	X		X		JAK-STAT_signaling_pathway+Pathways_in_cancer+C-type_lectin_receptor_signaling_pathway+Influenza_A+Measles+IL-17_signaling_pathway+Legionellosis+Epstein-Barr_virus_infection
STAT3	signal transducer and activator of transcription 3	X	X	X			JAK-STAT_signaling_pathway+Pathways_in_cancer+Measles+Epstein-Barr_virus_infection
CSF3R	colony stimulating factor 3 receptor	X	X				JAK-STAT_signaling_pathway+Pathways_in_cancer
STAT2	signal transducer and activator of transcription 2	X	X		X		JAK-STAT_signaling_pathway+Pathways_in_cancer+Human_papillomavirus_infection+C-type_lectin_receptor_signaling_pathway+Influenza_A+Measles+Epstein-Barr_virus_infection
ENSOARG00000014373		X	X				JAK-STAT_signaling_pathway+Pathways_in_cancer+Human_papillomavirus_infection+Influenza_A+Measles+Epstein-Barr_virus_infection
Legend:
B = bottleneck, H = hub, Dh = date hub, D = DEG, M = module. For each gene, KEGG pathways of origin was also associated.

## Sheet: LPS-mAECs vs LPS-eAECs
TABLE S8
LPS-mAECs vs LPS-eAECs
Gene name	Gene description	B	H	Dh	D	M	KEGG Pathway
STAT1	signal transducer and activator of transcription 1	X	X				Herpes_simplex_virus_1_infection+Hepatitis_C+Measles+Human_papillomavirus_infection+Influenza_A+Pathways_in_cancer
JAK2	Janus kinase 2	X	X				Herpes_simplex_virus_1_infection+Influenza_A+Pathways_in_cancer
oas:114114919	GTPase HRas-like	X	X				Hepatitis_C+Human_papillomavirus_infection+Pathways_in_cancer
AKT2	AKT serine/threonine kinase 2	X	X				Herpes_simplex_virus_1_infection+Hepatitis_C+Measles+Human_papillomavirus_infection+Influenza_A+Pathways_in_cancer
STAT2	signal transducer and activator of transcription 2	X	X		X		Herpes_simplex_virus_1_infection+Hepatitis_C+Measles+Human_papillomavirus_infection+Influenza_A+Pathways_in_cancer
MYC	MYC proto-oncogene, bHLH transcription factor	X	X				Hepatitis_C+Pathways_in_cancer
PTK2	protein tyrosine kinase 2	X	X				Human_papillomavirus_infection+Pathways_in_cancer
EGFR	epidermal growth factor receptor	X	X				Hepatitis_C+Human_papillomavirus_infection+Pathways_in_cancer
NFKB1	nuclear factor kappa B subunit 1	X	X				Herpes_simplex_virus_1_infection+Hepatitis_C+Measles+Human_papillomavirus_infection+Influenza_A+Pathways_in_cancer
oas:114116112	glutathione S-transferase P-like	X	X				Drug_metabolism_-_cytochrome_P450+Metabolism_of_xenobiotics_by_cytochrome_P450+Chemical_carcinogenesis+Pathways_in_cancer
ENSOARG00000013309		X	X				Herpes_simplex_virus_1_infection+Hepatitis_C+Measles+Human_papillomavirus_infection+Influenza_A+Pathways_in_cancer
EIF2S1	eukaryotic translation initiation factor 2 subunit alpha	X	X				Herpes_simplex_virus_1_infection+Hepatitis_C+Measles+Influenza_A+RNA_transport
ENSOARG00000007128	cytochrome P450 2A6	X	X				Metabolism_of_xenobiotics_by_cytochrome_P450+Chemical_carcinogenesis
ENSOARG00000010707		X	X				RNA_transport
IRF7	interferon regulatory factor 7	X	X				Herpes_simplex_virus_1_infection+Hepatitis_C+Measles+Influenza_A
NFE2L2	nuclear factor, erythroid 2 like 2	X	X	X			Pathways_in_cancer
EPHX1	epoxide hydrolase 1	X	X		X		Metabolism_of_xenobiotics_by_cytochrome_P450+Chemical_carcinogenesis+Bile_secretion
Legend:
B = bottleneck, H = hub, Dh = date hub, D = DEG, M = module. For each gene, KEGG pathways of origin was also associated.
