# Supplementary material for: Unveiling the immunomodulatory shift: Epithelial-mesenchymal transition Alters immune mechanisms of amniotic epithelial cells
Source: iScience. 2023 Aug 9;26(9):107582. doi: 10.1016/j.isci.2023.107582 (PMC10481295; doi:10.1016/j.isci.2023.107582)
Supplement: Data S1. GO grouped according to semantic similarity parameters, related to Figure 1 — REVIGO-based semantic similarity analysis of GO terms (biological processes, cellular components, and molecular functions ontologies) related to the three pairwise comparisons. First sheet: LPS-eAECs vs. eAECs. Second sheet: LPS-mAECs vs. mAECs. Third sheet: LPS-mAECs vs. LPS-eAECs. [file mmc8.xlsx]

## Sheet: LPS-eAECs vs eAECs
DATA S1
LPS-eAECs vs eAECs
GO TERMS	SEMANTIC SIMILARITY BASED-MACRO CATEGORY	CATEGORY
BIOLOGICAL PROCESSES	RETINOIC ACID RECEPTOR SIGNALING PATHWAY	translation
		cellular protein metabolic process
		organonitrogen compound biosynthetic process
		retinoic acid receptor signaling pathway
		regulation of phosphorylation of RNA polymerase II C-terminal domain
		cellular nitrogen compound biosynthetic process
		response to axon injury
		modification by host of symbiont morphology or physiology
		protein modification by small protein conjugation or removal
		response to stress
		phosphorylation Of RNA polymerase II C-terminal domain
		regulation of Cdc42 protein signal trasduction
		cellular macromolecule biosynthetic process
		response to axon injury
		protein deubiquination
		organic substance biosynthetic process
		homeostatic process
		multicellular organismal homeostasis
		cellular biosynthetic process
		synaptic transmission, glutamatergic
		response to laminar fluid shear stress
		translational elongation
		postrascriptional regulation of gene expression
		macromolecule biosynthetic process
		response to hydrogen peroxide
		3'-UTR-mediated mRNA stabilization
		cellular response to interleukin-4
		modification of morphology or physiology of other organism
		response to interleukin-4
		negative regulation of metallopeptidase activity
		negative regulation of nuclease activity
		regulation of response to stress
		positive regulation of protein ubiquitination
		lipid phosphorylation
		regulation of binding
		Cdo42 protein signal transduction
		positive regulation of binding
		phosphatidylinositol-3-phosphate biosynthetic process
	ORGANELLE ORGANIZATION	organelle organization
		negative regulation of interleukin-8 production
		cell morphogenesis
		megakaryocyte development
		fat pad development
		cytoskeleton organization
		negalive regulation of trophoblast cell migration
		regeneration
		dendritic spine organization
		cellular component biogenesis
		neuron projection regeneration
		regulation of dendritic spine development
		excitatory synapse assembly
		regulation of heat generation
		secretory granule organization
		NMDA glutamate eceptor clustering
		myeloid cell homeostasis
		dendritic spine maintenance
		cellular component assembly
		high-densit lipoprotein particle assembly
		actin cytoskeleton organization
	AMIDE TRANSPORT	amide transport
		protein transport
		positive regulation of endocytosis
		ceramide transport
		positive regulation of cholesterol efflux
		negative regulation of cell cycle arrest
		macromolecule localization
		negative regulation of smoothened signaling pathway
		female meiosis I
		regulation of immunoglobulin secretion
		peptide transport
		regulation of lipid transport
		cellular localization
	MACROMOLECULE CATABOLISM	protein metabolic process
		gene expression
		cellular macromolecule metabolic process
		macromolecule catabolic process
	CELLULAR AMIDE METABOLIC	Cellular amide metabolic process
		organonitrogen compound metabolic process
		cellular nitrogen compound metabolic process
	CELLULAR METABOLISM	Cellular metabolic process
		organic substance metabolic process
		primary metabolic process
	CELLULAR COMPONENT ORGANIZATION OR BIOGENESIS	Cellular component organization or biogenesis
	MACROMOLECULE METABOLISM	macromolecule metabolism
	NITROGEN COMPOUND METABOLISM	nitrogen compound metabolism
	METABOLISM	metabolism
	BIOSYNTHESIS	biosynthesis
CELLULAR COMPONENTS	CYTOSOLIC RIBOSOME	Cytosolic ribosome
		intracellular organelle
		vescicle
		nucleus
		organelle part
		intracellular part
		ribosome
		small ribosomal subunit
		cytosol
		cytoplasmatic part
		intracellular
		extracellular exosome
		ribonucleoprotein complex
		cytoplasm
		cytosolic part
		nuclear lumen
		non-membrane-bounded organelle
		cells part
		nuclear part
		microtubule
		membrane coat
		cortical cytoskeleton
	ORGANELLE	Organelle
	MEMBRANE-ENCLOSE LUMEN	membrane-enclose lumen
	MACROMOLECULAR COMPLEX	macromolecular complex
	CELL	cell
	EXTRACELLULAR REGION	extracellular region
	ADHERENS JUNCTION	adherens junction
	COATED MEMBRANE	coated membrane
	EXTRINSIC COMPONENT OF EXTERNAL SIDE OF PLASMA MEMBRANE	extrinsic component of external side of plasma membrane
	MYELIN SHEATH	myelin sheath
MOLECULAR FUNCTIONS	GTP binding	GTP binding
		heterocydic compound binding
		nucleoside binding
		carbohydrate derivative binding
		guanyl nucleotide binding
		anion binding
		organic cyclic compound binding
	SEQUENZE-SPECIFIC mRNA BINDING	RNA binding
		sequence-specific mRNA binding
		nucleic acid binding
		transiation factor activity, RNA binding
		translation elongation tactor activity
	GTPase activity	GTPase activity
		nucleoside-triphosphatase activity
		Hydrolase activity, acting on acid anhydrides
		thiol-dependent ubiquiting hydrolase activity
		ubiquitinyl hydrolase activity
	STRUCTURAL CONSTITUENT OF RIBOSOME	Structural constituent of ribosome
		structural constituent of cytoskeleton
	TELOMERARE ACTIVITY	1-phosphatidylinositol-3-kinase activity
		phosphatidylinositol kinase activity
		phosphatidylinositol 3-kinase activity
		telomerase activity
	RETINOIC ACID RECEPTOR BINDING	retinoic receptor binding
	ENDOPEPTIDASE ACTIVATOR ACTIVITY	Endopeptidase activator activity
		metalloendopeptidase inhibitor activity
	BINDING	bindiing
	STRUCTURAL MOLECULE ACTIVITY	Structural molecule activity
	CHROMATIN BINDING	Chromatin binding
	CERAMIDE BINDING	Ceramide binding

## Sheet: LPS-mAECs vs mAECs
DATA S1
LPS-mAECs vs mAECs
GO TERMS	SEMANTIC SIMILARITY BASED-MACRO CATEGORY	CATEGORY
BIOLOGICAL PROCESSES	DOUBLE-STRAND BREAK REPAIR VIA NONHOMOLOGUS END JOINING	double-strand break repair via nonhomologous end joining
		gene expression
		non-recombinational repair
		peptide metabolic process
		macromolecule biosynthetic process
		cellular macromolecule metabolic process
		cellular macromolecule biosynthetic process
		cellular nitrogen compound metabolic process
		cellular amide metabolic process
		Notch signaling pathway
		cellular nitrogen compound biosynthetic process
		macromolecule metabolic process
		cellular protein metabolic process
		cellular metabolic process
		organic substance biosynthetic process
		nucleic acid metabolic process
		organonitrogen compoun biosynthetic process
	NEGATIVE REGULATION OF EPIDERMIS DEVELOPMENT	negative regulation of epidermis development
		positive regulation of immunoglobulin production
		positive regulation of DNA metabolic process
		regulation of biosynthetic process
		negative regulation of gene expression
		negative regulation of macrophage derived foam cell differentiation
		cardiac neural crest cell development involved in outflow tract morphogenesis
		negative regulation of B cell apoptotic process
		rostrocaudal neural tube patterning
		adaptive immune response
		regulation of gene expression
	TRANSFORMING GROWTH FACTOR-BETA SECRETION	transforming growth factor-beta secretion
		cell differentiation involved in kidney devlopment
		Protein localization to organelle
		positive regulation of astrocyte differentiation
		synaptic vescicle transport
	SPINDLE MIDZONE ASSEMBLY	spindie midzone assembly
		Histone H3-K36 methylation
	ISG15-PROTEIN CONJUGATION	ISG15-protein conjugation
	NITROGEN COMPOUND METABOLISM	nitrogen compound metabolism
	VIRAL GENOME REPLICATION	viral genome replication
	CELL ADHESION MEDIATED BY INTEGRIN	cell adhesion mediated by integrin
	BIOSYNTHESIS	Biosynthetic process
	PRIMARY METABOLISM	primary metabolism
	CELLULAR PROCESS	cellular process
CELLULAR COMPONENTS	GAMMA-TUBULIN COMPLEX	gamma-tubulin complex
		ribosome
		nucleoplasm
		intracellular
		ribonucleoprotiein complex
		intracellular part
		GPI-anchor transamidase complex
		actin filament
		large ribosomal subunit
		nucleus
		intracellular organelle
		intrinsic component of endoplasmic reticulum membrane
		non-membrane-bounded organelle
		cytosol
	ORGANELLE	organelle
	CELL LEADING EDGE	cell leading edge
	MACROMOLECULAR COMPLEX	macromolecular complex
	LAMELLIPODIUM MEMBRANE	lamellipodium membrane
MOLECULAR FUNCTION	INTERLEUKIN-6 RECEPTOR BINDING	Interleuikin-6 receptor binding
		repressing transcription factor binding
	STRUCTURAL CONSTITUENT OF RIBOSOME	structural constituent of ribosome
	BINDING	binding
	NUCLEOSOME BINDING	nucleosome binding
	RNABINDING	RNA binding

## Sheet: LPS-mAECs vs LPS-eAECs
DATA S1
LPS-mAECs vs LPS-eAECs
GO TERMS	SEMANTIC SIMILARITY BASED-MACRO CATEGORY	CATEGORY
BIOLOGICAL PROCESSES	TRASLATIONAL ELONGATION	translation
		cellular protein metabolic process
		cellular amide metabolic process
		protein metabolic process
		organonitrogen compound metabolic process
		cellular macromolecule metabolic process
		translational elongation
		protein maturation by protein folding
		gene expression
		regulation of transiasonal elongation
		cytoplasmic translation
	PRIMARY METABOLISM	primary metabolic process
		organic substance metabolic process
		cellular metabolic process
	POSITIVE REGULATION OF HAIR FOLLICLE DEVELOPMENT	positive regulation of hair follicle development
		cytoplasmic pattern recognition recepta signaling pathway
		positive regulation of I-kappaB kinase/NF-kappaB signaling
	VIRAL RNA GENOME REPLICATION	viral RNA genome replication
		multi-organism cellular process
	MACROMOLECULE METABOLISM	macromolecule metabolic process
	NITROGEN COMPOUND METABOLISM	nitrogen compound metabolism
	METABOLISM	metabolism
CELLULAR COMPONENTS	RIBOSOME	ribosome
		intracellular
		large ribosomal subunit
		ribonucleoprotein complex
		intracellular part
		nuclear speck
		intermediate filament
	ORGANELLE	organelle
	EXTRACELLULAR REGION PART	extracellular region part
MOLECULAR FUNCTION	TRANSLATION FACTOR ACTIVITY, RNA BINDING	RNA binding
		translation factor activity, RINA binding
		translation elongation factor activity
	HISTONE BINDING	histone binding
		C2H2 zinc finger domain binding
	ATPase ACTIVITY COUPLED TO TRANSMEMBRANE MOVEMENT OF IONS, PHOSPHORYLATIVE MECHANISM	ATPase activity, coupled to transmembrane movement of ions, phosphorylative mechanism
		active ion transmembrane trasporter activity
		potassium-trasnporting ATPase activity
	STRUCTURAL MOLECULE ACTIVITY	structural molecule activity
	STRUCTURAL CONSTITUENT OF RIBOSOME	structural constituent of ribosome
	POLY-ADP-D-RIBOSE BINDING	poly-ADP-D-ribose binding
